# Supplementary material for: Taste Compound Generation and Variation in Chinese Water Chestnut (Eleocharis dulcis (Burm.f.) Trin. ex Hensch.) Processed with Different Methods by UPLC-MS/MS and Electronic Tongue System
Source: Foods. 2022 Nov 30;11(23):3869. doi: 10.3390/foods11233869 (PMC9737209; doi:10.3390/foods11233869)
Supplement: Supplementary file 1 [file foods-11-03869-s001.zip]

Archive with 2 entries (2 files):
- Supplementary 1s.xlsx
- Supplementary 2s.xlsx
