# Supplementary material for: Taste Compound Generation and Variation in Chinese Water Chestnut (Eleocharis dulcis (Burm.f.) Trin. ex Hensch.) Processed with Different Methods by UPLC-MS/MS and Electronic Tongue System
Source: Foods. 2022 Nov 30;11(23):3869. doi: 10.3390/foods11233869 (PMC9737209; doi:10.3390/foods11233869)
Supplement: Supplementary file 1 [file foods-11-03869-s001.zip › Supplementary 1s.xlsx]

## Sheet: Sheet1
640 compounds in 5 groups of CWC samples
Index	Q1 (Da)	Q3 (Da)	Rt (min)	Molecular Weight (Da)	Ionization model	Compounds	Class	WPC1	WPC2	WPC3	WPS1	WPS2	WPS3	PS1	PS2	PS3	PC1	PC2	PC3	FF1	FF2	FF3	mix01	mix02	mix03	mix04	cpd_ID	kegg_map
pma0134	121.042	93.058	1.27	120.042	[M+H]+	D(-)-Threose	Carbohydrates	75100	93000	75200	80100	125000	86000	27600	19100	23300	19900	21300	213000	48400	55200	53400	56400	66800	78300	67300	--	--
pma0149	341.079	207.066	2.73	340.079	[M+H]+	Sinapoyl malate	Organic acids and derivatives	107000	103000	126000	128000	123000	121000	107000	115000	113000	86300	63000	74500	139000	134000	114000	135000	130000	136000	146000	C02887	ko00940
pma0214	479	317.1	3.89	478	[M+H]+	methylQuercetin O-hexoside	Flavonol	103000	89100	79200	9	9	9	127000	140000	142000	180000	124000	145000	115000	141000	128000	87300	141000	119000	128000	--	--
pma0249	479.118	317.1	3.64	478.118	[M+H]+	Selgin 5-O-hexoside	Flavone	307000	443000	364000	167000	210000	221000	212000	255000	353000	152000	127000	77800	182000	231000	166000	205000	205000	196000	273000	--	--
pma0253	477.14	315	5.17	476.14	[M+H]+	O-methylChrysoeriol 5-O-hexoside	Flavone	9910	16800	16600	14200	19200	12200	20100	22900	16700	14200	12900	12600	20200	22400	23200	14800	16700	14600	14500	--	--
pmb1650	279.2	149.4	9.67	278.2	[M+H]+	Octadeca-11E,13E,15Z-trienoic acid	Lipids	29100000	25000000	26900000	32400000	28500000	25800000	37300000	31200000	32600000	35500000	36700000	34600000	30300000	25400000	25400000	29700000	26400000	26900000	27000000	--	--
pma0702	558.282	207.2	3.6	557.282	[M+H]+	N', N''-disinapoylspermidine	Phenolamides	654000	515000	539000	509000	446000	400000	165000	152000	85400	99700	52800	13500	65000	65500	29400	211000	218000	250000	222000	--	--
pma0760	565	317	4.3	564	[M+H]+	Selgin O-malonylhexoside	Flavone	18600	12800	15300	43000	34800	44200	15700	13300	8090	7440	13200	3870	21600	15800	8260	16200	21800	26400	16000	--	--
pma0791	521	273	4.49	520	[M+H]+	Naringenin O-malonylhexoside	Flavanone	18700	21500	10300	25400	25200	29000	9	9	9	9	9	9	9	9	9	11900	10100	10800	9390	--	--
pma0795	551	303.1	4.5	550	[M+H]+	Tricetin O-malonylhexoside	Flavone	92900	87500	91600	153000	78600	138000	31900	58900	36400	25200	34500	13600	74500	63400	52000	62700	83200	53900	76100	--	--
pma1087	565.155	499.2	3.37	564.155	[M+H]+	C-pentosyl-C-hexosyl-apigenin	Flavone	29800	25100	57300	30000	27300	23900	30900	23700	22800	13000	12200	18700	33100	46600	37500	28900	36900	32700	26300	--	--
pma1751	286	124	1.95	285	[M+H]+	Nicotinic acid-hexoside	Vitamins and derivatives	463000	469000	793000	1120000	685000	988000	2930000	1600000	1450000	996000	719000	635000	1100000	1460000	1390000	1310000	1390000	1430000	1410000	--	--
pma1840	250	147	2.83	250	Protonated	Coumaroyl choline	Alkaloids	9	9	9	19700	13900	16900	9	9	9	9	9	9	15700	17600	30000	18000	10800	17200	18500	--	--
pma2405	280	177	2.79	280	Protonated	Feruloylcholine	Alkaloids	74900	127000	60400	55900	62500	58200	20100	26700	29100	28700	21200	23200	22400	26100	18900	51600	41900	47200	48400	--	--
pma2987	142.1	83.1	0.64	141.1	[M+H]+	Histidinol	Alcohols	19100000	19600000	19800000	19200000	20800000	19600000	17600000	17000000	18000000	19100000	17200000	16900000	21200000	19200000	18700000	24400000	22800000	25100000	23300000	C00860	ko00340,ko01100,ko01110,ko01230
pma3101	256.2	124.1	0.84	255.2	[M+H]+	Nicotinate ribonucleoside	Vitamins and derivatives	2860000	1990000	2140000	1550000	1530000	1680000	1370000	1940000	1860000	1620000	2430000	1450000	2450000	2530000	2440000	2210000	2350000	2200000	2800000	C05841	ko00760,ko01100
pma3443	535.3	331.1	5.79	534.3	[M+H]+	Tricin 7-O-acetylglucoside	Flavone	14000	20300	27200	13500	9900	10500	6280	9470	11400	3890	4440	9	9	9	9	6610	8760	4990	7910	--	--
pme2827	239	223	6.73	240.245	[M-H]-	Palmitaldehyde	Lipids	16700000	16600000	16400000	16200000	17100000	33500000	26400000	16300000	17400000	20800000	18800000	17900000	17500000	18300000	18000000	31500000	33700000	36200000	36900000	C00517	ko00071
pma3649	132.1	86.1	0.99	131.1	[M+H]+	5-Aminolevulinate	Organic acids and derivatives	30700000	33200000	26400000	29600000	24500000	28600000	29600000	22200000	29600000	25200000	21300000	22500000	26000000	27500000	28000000	28700000	30800000	32700000	26700000	C00430	ko00260,ko00860,ko01100,ko01110,ko02010
pma3724	369.1	177.1	3.4	368.1	[M+H]+	1-O-Feruloyl quinic acid	Organic acids and derivatives	2610000	1200000	719000	831000	803000	1200000	295000	295000	501000	324000	292000	1370000	55200	74900	57600	674000	668000	717000	676000	--	--
pma6218	419.1	383.1	3.8	418.1	[M+H]+	O-methylnaringenin C-pentoside	Flavone	161000	138000	213000	227000	194000	253000	245000	210000	260000	238000	143000	158000	204000	192000	214000	218000	174000	265000	244000	--	--
pma6270	258.2	104.2	0.76	258.2	Protonated	sn-Glycero-3-phosphocholine	Alkaloids	20800	35500	23100	22300	23800	36600	14000	15000	11900	14100	29200	24700	21600	9	9	29000	21700	26000	30100	C00670	ko00564,ko00565
pma6298	96.04	68.05	1.21	95.04	[M+H]+	3-Hydroxypyridine	Others	22000	14000	13600	17500	29700	15400	6980	6220	13300	6640	9	9	9	9	9	6100	8160	8360	11300	--	--
pma6389	345.2	177.2	6.2	344.2	[M+H]+	Ayanin	Flavonol	30500	14000	19800	16600	8220	16300	22500	24400	15500	15100	12500	2840	21800	10000	7570	11800	13300	15700	10900	C04444	ko00944
pma6460	337	163.1	3.22	338	[M-H]-	5-O-p-Coumaroylquinic acid	Organic acids and derivatives	44900	22400	23700	19100	21000	28200	5640	10600	24000	11400	6160	5920	6130	6840	11000	18900	12600	13700	15500	--	--
pma6496	449.1	299.1	3.43	448.1	[M+H]+	Luteolin 6-C-glucoside	Flavone	111000	41900	79400	90500	50900	101000	14400	10700	8680	5540	9	9	9	9	9	45200	33100	37400	48100	--	--
pma6515	755.2	177.1	4.62	754.2	[M+H]+	C-hexosyl-chrysin O-feruloylhexoside	Flavone	9770	3890	9840	5510	6230	3900	12200	15200	6090	6650	9860	7800	7380	9	9	5660	7560	6900	7470	--	--
pma6558	313.08	298.05	7.34	314.08	[M-H]-	Velutin	Flavone	41700	195000	151000	674000	96600	150000	12900	4230	7660	9	9	9	9	9	9	89800	80900	82200	79700	--	--
pma6561	341	135	3.14	342	[M-H]-	Caffeic acid O-glucoside	Phenylpropanoids	671000	706000	947000	846000	650000	728000	966000	811000	996000	508000	462000	469000	751000	816000	748000	757000	739000	740000	725000	--	--
pma6599	207.1	85	3.25	206.1	[M+H]+	6-Hydroxymethylherniarin	Phenylpropanoids	71800	81800	81400	99000	102000	96700	80500	94400	77900	51800	54200	53300	89200	103000	104000	101000	95600	107000	89000	--	--
pma6639	479.2	317.2	4.13	478.2	[M+H]+	Isorhamnetin O-hexoside	Flavonol	156000	112000	160000	195000	184000	184000	177000	171000	167000	150000	158000	130000	162000	150000	156000	150000	129000	148000	120000	--	--
pmb0064	374.1	198.2	2.03	373.1	[M+H]+	DIMBOA glucoside	Others	885000	653000	1100000	648000	584000	607000	778000	739000	739000	700000	527000	494000	1020000	936000	960000	813000	804000	829000	830000	C04831	ko00402
pmb0069	122	105	2.29	121	[M+H]+	Benzamide	Others	735000	384000	347000	451000	269000	415000	289000	274000	295000	384000	481000	545000	438000	437000	299000	470000	499000	545000	515000	C09815	--
pmf0018	102.05	56	0.75	101.048	[M+H]+	1-Aminocyclopropanecarboxylic acid	Amino acid and derivatives	333000	374000	332000	253000	187000	264000	248000	240000	335000	124000	64800	119000	369000	398000	461000	305000	342000	351000	388000	--	--
pmf0399	309.287	227.3	10.69	310.287	[M-H]-	cis-Gondoic acid	Lipids	1560000	1150000	1260000	1230000	1410000	1070000	1010000	968000	1000000	1080000	1100000	1130000	1540000	1610000	1780000	1750000	1530000	1660000	1640000	C16526	ko01040
pmb0859	522.4	184	8.82	521.4	[M+H]+	LysoPC 18:1 (2n isomer)	Lipids	1650000	1290000	1210000	1160000	1350000	1290000	986000	808000	890000	783000	1080000	1220000	69000000	70300000	66600000	28300000	30700000	30700000	29400000	--	--
pmd0132	496.33	184	8.7	495.33	[M+H]+	LysoPC 16:0 (2n isomer)	Lipids	1400000	1250000	1200000	1210000	1280000	1220000	1440000	1150000	1280000	1050000	1030000	1010000	83400000	85600000	82700000	34900000	38100000	38200000	38500000	--	--
pmb0855	496.3	184.2	8.7	495.3	[M+H]+	LysoPC 16:0	Lipids	1330000	1100000	1070000	1070000	1180000	1120000	1350000	1140000	1110000	969000	988000	950000	80200000	81400000	78700000	32300000	33900000	35900000	36800000	--	--
pmb0852	520.3	502.2	8.33	519.3	[M+H]+	LysoPC 18:2	Lipids	875000	662000	686000	656000	749000	734000	962000	794000	866000	528000	562000	542000	20400000	21900000	20400000	7130000	7650000	7930000	7990000	--	--
pmb0197	298.1	166.3	1.16	297.1	[M+H]+	N2-methylguanosine	Nucleotide and derivates	63400	91600	83800	111000	78400	74600	126000	119000	96000	9	9	9	171000	158000	224000	88000	111000	139000	153000	--	--
pmb0202	153	110	1.17	152	[M+H]+	Xanthine	Nucleotide and derivates	40200	186000	31900	53500	102000	48400	126000	130000	14000	11700	37900	66800	93800	55900	61700	65300	68100	116000	125000	C00385	ko00230,ko00232,ko01100,ko01110
pmb0235	323.1	177.4	2.7	322.1	[M+H]+	O-Feruloyl coumarin	Phenylpropanoids	9	9	9	3750	9060	5420	13400	9290	8250	7500	10800	11600	6910	5410	6630	8230	11300	7190	8310	--	--
pmb0242	310	251	2.93	310	Protonated	Sinapoylcholine	Alkaloids	29700	33900	19300	33700	29500	38400	19000	26200	12100	20700	4860	9450	9	9	9	16700	20800	21800	20500	C00933	ko00940
pmb0277	331.1	315	5.69	330.1	[M+H]+	Tricin	Flavone	89600	116000	105000	181000	135000	199000	8320	4940	13400	9	9	9	9380	25000	5700	65100	67400	67700	59000	--	--
pmb0865	518.2	184.1	7.62	517.2	[M+H]+	LysoPC 18:3 (2n isomer)	Lipids	503000	477000	386000	492000	489000	502000	353000	326000	311000	259000	272000	239000	7010000	8070000	6910000	2390000	2500000	2610000	2520000	--	--
pmf0293	269.292	209.2	12.19	270.292	[M-H]-	1-Octadecanol	Lipids	389000	367000	346000	338000	337000	316000	257000	255000	237000	243000	257000	278000	237000	235000	219000	397000	271000	255000	228000	C01924	--
pmb2221	318.3	60.1	6.92	317.3	[M+H]+	4-Hydroxysphinganine	Lipids	347000	270000	304000	246000	307000	294000	217000	219000	185000	201000	166000	133000	2910000	2510000	2630000	948000	1040000	954000	1030000	C12144	ko00600,ko01100
pmb0325	321.1	177.2	2.89	320.1	[M+H]+	N-Feruloyl spermidine	Phenolamides	17500	20700	12800	14900	12500	14700	9	9	9	9	9	9	9	9	9	5660	7380	12500	8460	--	--
pmb0374	136.1	118.9	1.81	135.1	[M+H]+	Aminopurine	Others	1930000	1940000	2100000	2130000	1890000	2010000	631000	624000	698000	249000	206000	223000	1130000	1290000	1020000	1490000	1360000	1390000	1430000	--	--
pmb0378	625.2	177.2	4.41	624.2	[M+H]+	Luteolin O-feruloylhexoside	Flavone	29800	32800	24600	29100	29200	33900	9	9	9	9	9	9	9	9	9	21100	24700	16400	14900	--	--
pmb0382	339.1	177.2	3.82	338.1	[M+H]+	O-Feruloyl 4-hydroxylcoumarin	Phenylpropanoids	627000	328000	547000	387000	340000	433000	396000	381000	277000	394000	379000	405000	172000	232000	245000	316000	419000	313000	405000	--	--
pmb0423	195.1	145.3	3.19	194.1	[M+H]+	Hydroxy-methoxycinnamate	Phenylpropanoids	301000	735000	350000	433000	421000	484000	174000	153000	87900	80400	66800	89100	185000	191000	174000	251000	211000	249000	250000	--	--
pme0180	168.1	151.1	0.66	169.085	[M-H]-	1-Methylhistidine	Amino acid and derivatives	42600	33400	57600	26700	30800	29500	31800	42600	40000	36900	39900	39800	36000	32100	34500	33100	30100	30800	32900	C01152	ko00340
pme0056	145.1	101	2.61	146.058	[M-H]-	2,3-dimethylsuccinic acid	Amino acid and derivatives	556000	487000	537000	488000	527000	510000	323000	321000	357000	254000	205000	288000	453000	453000	482000	411000	400000	410000	383000	--	--
pmb0475	671.2	509	2.8	670.2	[M+H]+	Gallic acid O-feruloyl-O-hexosyl-O-hexoside	Phenylpropanoids	9	9	9	9	9	9	9	9	9	9	9	9	10600	12000	9760	9730	12100	13200	5870	--	--
pmb0484	104.1	60.1	0.68	103.1	[M+H]+	Choline	Alkaloids	22700000	18500000	19100000	18300000	17500000	17300000	16800000	16700000	18800000	20700000	21100000	21600000	19500000	17500000	20900000	20800000	21600000	22000000	21000000	C00114	ko00260,ko00564,ko01100,ko02010
pmb0488	146.2	72.2	0.87	145.2	[M+H]+	Spermidine	Phenolamides	9	9	9	9	9	9	659000	625000	954000	1030000	1010000	983000	1460000	1490000	1750000	1340000	1080000	1010000	775000	C00315	ko00330,ko00410,ko00480,ko00940,ko01100,ko02010
pmb0489	397.1	147.3	1.7	396.1	[M+H]+	N-hexosyl-p-coumaroyl putrescine	Phenolamides	6830	10100	6160	6030	2530	5910	8600	9760	6270	6850	2530	5950	2770	3900	3550	4930	8280	6890	7160	--	--
pmb0490	235.1	146.8	2.24	234.1	[M+H]+	N-p-Coumaroyl putrescine	Phenolamides	535000	770000	798000	466000	369000	628000	46300	63500	55300	31400	28000	26500	18300	22100	14100	260000	277000	218000	235000	C18326	ko00330
pmb0492	584.2	325	2.5	583.2	[M+H]+	"N',N"",N""'-p-coumaroyl-cinnamoyl-caffeoyl spermidine"	Phenolamides	587000	321000	713000	196000	279000	252000	115000	142000	163000	198000	130000	124000	91000	77800	60300	231000	226000	263000	238000	--	--
pmb0494	295	206.9	2.76	294	[M+H]+	N-Sinapoyl putrescine	Phenolamides	1330000	2740000	1330000	1310000	1160000	1430000	502000	462000	286000	486000	278000	125000	203000	196000	178000	993000	841000	881000	858000	--	--
pmb0496	307.2	177.2	2.79	306.2	[M+H]+	N-Feruloyl agmatine	Phenolamides	400000	474000	293000	470000	535000	573000	35900	120000	57100	7060	55200	9270	175000	154000	98900	251000	251000	263000	235000	C18325	ko00330
pmb0501	131.1	114.1	0.75	130.1	[M+H]+	Agmatine	Phenolamides	110000	92900	80200	54400	66000	75900	54100	72100	62200	56500	51300	49500	59100	48300	46600	74700	80100	73600	83200	C00179	ko00330,ko01100
pmb0505	235.1	147.2	2.32	234.1	[M+H]+	N'-p-Coumaroyl putrescine	Phenolamides	1020000	1570000	1570000	694000	682000	1060000	78100	104000	86500	57800	46600	53200	38100	28700	27200	420000	429000	385000	437000	--	--
pmb0514	348.1	136.1	0.85	347.1	[M+H]+	Adenosine 3'-monophosphate	Nucleotide and derivates	1200000	667000	834000	568000	821000	926000	275000	427000	383000	259000	194000	274000	232000	197000	272000	625000	556000	651000	635000	C01367	ko00230
pmb0530	664.2	136.2	1.16	663.2	[M+H]+	Nicotinic acid adenine dinucleotide	Nucleotide and derivates	18300	32400	20700	30900	31800	21300	115000	99400	86300	72300	62600	63100	396000	347000	413000	189000	206000	236000	214000	C00003	ko00190,ko00730,ko00760,ko01100
pmb0532	349.1	137.3	1.26	348.1	[M+H]+	Inosine 5'-monophosphate	Nucleotide and derivates	156000	149000	117000	142000	164000	132000	64700	75800	82900	42000	36200	32700	54800	50000	46800	119000	119000	103000	102000	C00130	ko00230,ko01100,ko01110
pmb0566	581.2	383.2	3.7	580.2	[M+H]+	Luteolin O-hexosyl-O-pentoside	Flavone	16700	11700	10400	9	9	9	9	9	9	14800	15300	6620	9850	24000	12300	18400	20200	18000	23400	--	--
pmb0579	669	207	4.88	668	[M+H]+	Chrysoeriol O-sinapoylhexoside	Flavone	20500	13100	10500	17100	17700	16500	9160	9480	5660	8990	6200	3540	9	9	9	5190	9580	8260	13000	--	--
pmb0588	611.1	449.3	3.5	610.1	[M+H]+	Luteolin 3',7-di-O-glucoside	Flavone	280000	926000	325000	885000	451000	876000	83600	63200	46300	83500	50100	17500	58500	81000	69900	347000	257000	363000	276000	--	--
pmb0595	479.2	317.2	4.11	478.2	[M+H]+	Isorhamnetin 5-O-hexoside	Flavonol	140000	164000	150000	191000	181000	216000	186000	166000	159000	141000	146000	106000	135000	177000	166000	141000	131000	173000	126000	--	--
pmb0600	609.4	301	4.02	608.4	[M+H]+	Chrysoeriol 7-O-rutinoside	Flavone	206000	173000	205000	282000	273000	354000	51600	85200	74500	38700	77200	64700	126000	134000	125000	156000	153000	175000	147000	--	--
pmb0607	463.2	301.1	4.24	462.2	[M+H]+	Chrysoeriol 7-O-hexoside	Flavone	1630000	1680000	1630000	2770000	1950000	2440000	351000	514000	466000	368000	353000	254000	392000	366000	340000	904000	959000	888000	958000	--	--
pmb0608	549.1	301.4	4.48	548.1	[M+H]+	Chrysoeriol O-malonylhexoside	Flavone	1320000	1100000	1320000	2400000	1730000	2270000	479000	727000	745000	318000	498000	298000	1300000	1260000	1070000	1110000	1050000	1070000	1080000	--	--
pmb0618	627.1	465.1	2.75	626.1	[M+H]+	8-C-hexosyl-hesperetin O-hexoside	Flavone	34400	80800	24600	83500	50500	98600	22600	17700	10200	5020	6020	31400	13500	9040	49500	34700	32800	28500	34200	--	--
pmb0628	613.1	451.1	3.02	612.1	[M+H]+	Eriodictiol C-hexosyl-O-hexoside	Flavone	157000	94900	76400	71800	70000	73000	17800	18300	35500	21200	16900	15200	28200	16100	35100	79500	71400	61300	65600	--	--
pmb0645	627.1	465.2	3.4	626.1	[M+H]+	6-C-hexosyl-hesperetin O-hexoside	Flavone	29100	44900	20900	44900	28300	58600	9	9	9	9	9	9	9	9	9	31000	26500	20900	28900	--	--
pmb0666	801.1	639.1	3.75	800.1	[M+H]+	6-C-hexosyl-apigenin O-sinapoylhexoside	Flavone	18700	42000	28800	31900	22000	19700	28100	23200	18900	30100	14300	11400	28200	21900	12800	22400	19900	24500	10300	--	--
pmb0684	655.2	207.2	4.4	654.2	[M+H]+	C-hexosyl-luteolin O-sinapic acid	Flavone	21900	23200	20500	22000	33000	31900	9	9	9	9	9	9	9	9	9	12500	17700	7470	12200	--	--
pmb0686	537	289	4.46	536	[M+H]+	Eriodictyol O-malonylhexoside	Flavanone	30400	45700	48900	99100	47200	71600	12200	17600	11800	9	9	9	27500	19900	19500	25000	33000	30700	35200	--	--
pmb0693	565.1	433.3	3.35	564.1	[M+H]+	C-hexosyl-apigenin C-pentoside	Flavone	17400	20300	30100	17800	25800	17000	26400	30200	15100	15400	7730	10300	20900	23600	15900	30400	19600	14300	16300	--	--
pmb0696	625	463	3.4	624	[M+H]+	8-C-hexosyl chrysoeriol O-hexoside	Flavone	290000	628000	280000	574000	352000	549000	153000	159000	110000	158000	98800	71600	111000	103000	97300	248000	237000	254000	268000	--	--
pmb0706	713.1	465.1	2.93	712.1	[M+H]+	Quercetin 5-O-malonylhexosyl-hexoside	Flavonol	12800	18100	6350	29800	12900	14100	8970	6280	5930	2660	3260	1480	9640	4770	6840	10500	8610	13100	8110	--	--
pmb0711	611.2	303.1	3.68	610.2	[M+H]+	Quercetin 7-O-rutinoside	Flavonol	196000	145000	217000	241000	206000	259000	122000	161000	105000	86200	99500	79300	189000	187000	182000	176000	161000	176000	177000	--	--
pmb0712	655.2	331.1	3.23	654.2	[M+H]+	Tricin 5-O-hexosyl-O-hexoside	Flavone	20300	69900	43300	49500	43000	48000	9	9	9	9	9	9	9	9	9	18300	26400	21700	21800	--	--
pmb0713	655.2	331.2	3.45	654.2	[M+H]+	Tricin 7-O-hexosyl-O-hexoside	Flavone	9	9	9	11200	7940	6650	25500	30800	45200	35300	18800	131000	9	9	9	20100	23700	19900	21600	--	--
pmb0716	655.2	330.9	4.09	654.2	[M+H]+	Tricin di-O-hexoside	Flavone	20100	28500	22500	11700	15000	18300	14500	28900	37600	8440	10500	6180	12800	27100	7310	18900	29300	24500	13200	--	--
pmb0720	579.1	331.1	4.46	578.1	[M+H]+	Tricin O-malonylhexoside	Flavone	445000	352000	602000	680000	694000	682000	115000	178000	133000	81200	117000	80700	343000	307000	257000	376000	344000	348000	319000	--	--
pmb0727	405.1	331.2	5.16	404.1	[M+H]+	Tricin O-glycerol	Flavone	6250	9130	8150	17000	13000	20000	9	9	9	9	9	9	9	9	9	5750	6460	6040	6110	--	--
pmb0736	493.1	331	4.23	492.1	[M+H]+	Tricin 7-O-hexoside	Flavone	410000	401000	434000	478000	553000	662000	52400	65100	85000	57000	72100	92100	51900	58900	32500	223000	213000	206000	200000	--	--
pmb0745	497.1	331.3	5.69	496.1	[M+H]+	Tricin 4'-O-syringyl alcohol	Flavone	17100	49900	24200	47100	41000	62900	9	9	9	9	3390	9400	7370	6680	7840	18900	18800	19900	21100	--	--
pmb0746	527.1	331	5.77	526.1	[M+H]+	Tricin 4'-O-β-guaiacylglycerol	Flavone	29300	60300	47000	76000	67500	98700	10900	8400	12200	7180	9500	26300	15300	24000	17800	35500	33600	32700	39300	--	--
pmb0751	321.1	147.3	3.77	320.1	[M+H]+	5-O-p-Coumaroyl shikimic acid	Organic acids and derivatives	43500	38500	21300	19000	30600	26000	8810	30200	12700	9	9	9	20800	9590	13700	23900	23100	29100	16500	--	--
pmb0752	369.1	177.1	2.99	368.1	[M+H]+	3-O-Feruloyl quinic acid	Organic acids and derivatives	364000	165000	110000	153000	126000	189000	335000	374000	520000	249000	221000	1220000	9	9	9	268000	284000	285000	308000	C02572	--
pmb0758	491.1	329	3	490.1	[M+H]+	Anisic acid O-feruloyl hexoside	Organic acids and derivatives	61200	48100	61000	35600	48700	41600	64500	36700	33900	31800	53400	34100	9	9	9	37100	34800	49200	20800	--	--
pmb0764	144.1	113.2	2.65	143.1	[M+H]+	4-Methyl-5-thiazoleethanol	Alcohols	209000	176000	321000	356000	301000	363000	43700	37600	48300	35100	29800	22900	145000	146000	266000	221000	198000	200000	202000	C04294	ko00730,ko01100
pmb0766	390.4	328.3	7.01	389.4	[M+H]+	Azoxystrobin acid	Organic acids and derivatives	832000	712000	747000	770000	860000	597000	726000	541000	756000	686000	660000	495000	876000	743000	789000	903000	914000	924000	855000	--	--
pmb0767	302.4	60.2	7.43	301.4	[M+H]+	D-erythro-Dihydrosphingosine	Alcohols	51900	23300	26600	22800	30800	32200	20300	30200	33600	17600	14000	11800	320000	320000	320000	106000	121000	105000	107000	--	--
pmb0769	485.1	323.1	3.82	484.1	[M+H]+	N-hexosyl-p-coumaroyl serotonin	Alkaloids	9	25100	42700	44500	13100	19000	9	9	9	9	9	9	9	9	9	12100	16200	14000	9240	--	--
pmb0770	353.1	177.1	4.73	352.1	[M+H]+	N-Feruloyl serotonin	Alkaloids	74600	60500	54900	43800	31300	51100	64600	61900	18600	21400	44500	30900	22400	19000	30700	36100	46200	53600	56000	--	--
pmb0771	314	177	4.87	313	[M+H]+	N-Feruloyl tyramine	Phenolamides	12900	14200	8640	6570	6380	4610	15600	8270	33600	6370	7890	6080	9040	8630	4410	8780	9340	9940	8680	C02717	--
pmb0774	177.2	160.3	1.66	176.2	[M+H]+	N-hydroxy tryptamine	Alkaloids	23600	15800	16300	12500	14000	22500	9	9	9	10700	14500	14300	9	9	9	11500	17000	11400	14400	C17203	ko00380
pmb0782	86.1	69.2	1.17	85.1	[M+H]+	Piperidine	Alkaloids	803000	979000	847000	811000	840000	754000	881000	867000	826000	749000	603000	684000	836000	772000	767000	716000	756000	834000	793000	C01746	ko00960
pmb0786	180	162	0.6	179	[M+H]+	Glucosamine	Carbohydrates	474000	508000	438000	516000	419000	540000	488000	456000	473000	507000	581000	443000	536000	550000	525000	657000	633000	514000	610000	C00329	ko00520,ko01100
pmb0789	332.1	314.3	1.17	331.1	[M+H]+	Pyridoxine O-glucoside	Vitamins and derivatives	12400000	11700000	12400000	11600000	12100000	12300000	14000000	11600000	13200000	10100000	8680000	10400000	13700000	11100000	13300000	15400000	15200000	15900000	15900000	--	--
pmb0800	123.1	79.9	1.53	122.1	[M+H]+	Niacinamide	Vitamins and derivatives	30100000	30700000	26700000	30700000	30700000	32800000	14400000	16600000	16500000	10600000	8620000	8250000	40100	41400	32000	13700000	11200000	10300000	9330000	C00153	ko00760,ko01100
pmb0801	346	184.1	1.61	345	[M+H]+	4-Pyridoxic acid O-hexoside	Vitamins and derivatives	120000	88100	140000	91300	100000	77800	169000	158000	120000	110000	107000	110000	137000	116000	128000	160000	139000	182000	161000	--	--
pmb0802	220.2	202.1	2.17	219.2	[M+H]+	D-Pantothenic acid	Vitamins and derivatives	21200000	20900000	23400000	21900000	19700000	20500000	22500000	20600000	21600000	16400000	12700000	12200000	21600000	21200000	21100000	21500000	22200000	22000000	21800000	C00864	ko00410,ko00770,ko01100,ko01110
pmb0808	353.1	179	2.81	352.1	[M+H]+	6,7-dihydroxycoumarin 6-O-quinic acid	Phenylpropanoids	207000	173000	167000	154000	180000	233000	9	9	9	18900	29000	18000	25600	21400	22600	127000	142000	167000	127000	--	--
pmb0812	127.1	81.2	2.82	126.1	[M+H]+	Imidazole-4-acetate	Indole derivatives	183000	187000	154000	147000	153000	155000	133000	157000	141000	167000	121000	98800	157000	120000	151000	136000	143000	159000	226000	C02835	ko00340
pmb0818	206.1	147.5	2.47	205.1	[M+H]+	Methoxyindoleacetic acid	Indole derivatives	5780000	4650000	5010000	6000000	4670000	5150000	6230000	5370000	5410000	3820000	4070000	3670000	5860000	5940000	5980000	5740000	5900000	5550000	5600000	C05660	ko00380
pmb0819	157	130	2.48	156	[M+H]+	3-Indoleacetonitrile	Indole derivatives	215000	219000	254000	283000	246000	286000	404000	366000	431000	357000	339000	365000	449000	452000	521000	207000	330000	446000	461000	C02938	ko00380
pmb0829	98.9	80.9	0.9	97.9	[M+H]+	Phosphoric acid	Organic acids and derivatives	1440000	1440000	1190000	1300000	1180000	1610000	1160000	1490000	1130000	1310000	1530000	1410000	905000	939000	798000	1450000	1290000	1370000	1320000	C00009	ko00190,ko00195,ko01100,ko02010
pmb0292	387.1	331.1	7.58	386.1	[M+H]+	Cholesterol	Lipids	84700	84400	263000	88200	67200	58000	75300	93700	74500	79100	68200	62700	128000	128000	96400	93400	84100	109000	102000	C00187	ko00100,ko01100
pmb0163	696.4	355.4	8.2	695.4	[M+H]+	DGMG (18:2) isomer3	Lipids	293000	205000	234000	192000	239000	220000	230000	238000	227000	195000	240000	253000	3020000	2930000	3200000	886000	1060000	1120000	1190000	--	--
pmb0854	518.3	459.3	8.7	517.3	[M+H]+	LysoPC 18:3	Lipids	178000	140000	134000	140000	148000	152000	172000	148000	143000	120000	129000	119000	15800000	15900000	15800000	4610000	4690000	5120000	5820000	--	--
pmb1626	534.4	263.3	9.12	533.4	[M+H]+	MGMG (18:2) isomer1	Lipids	173000	116000	133000	100000	129000	126000	111000	111000	114000	104000	148000	148000	1090000	1210000	1090000	369000	424000	449000	482000	--	--
pmb2792	293	193.1	7.76	294	[M-H]-	13-HOTrE(r)	Lipids	102000	87800	109000	186000	455000	121000	186000	108000	187000	106000	131000	124000	129000	104000	144000	150000	144000	150000	155000	--	--
pmb3117	452	255.3	8.65	453	[M-H]-	LysoPE 16:0	Lipids	107000	95800	99900	97100	96400	101000	105000	87000	89700	79100	82400	81500	10300000	10600000	11200000	3370000	3590000	3620000	3530000	--	--
pmf0402	367.365	285.4	10.87	368.365	[M-H]-	Lignoceric acid	Lipids	107000	88400	81900	88100	87500	75600	78200	82000	65000	98800	82700	87200	104000	86000	93100	94900	80000	83300	85700	C08320	ko01040
pmb0874	478.6	460.6	8.28	477.6	[M+H]+	LysoPE 18:2 (2n isomer)	Lipids	89500	70300	73400	68200	81200	77900	90900	76800	82200	61300	66700	68200	2620000	2800000	2710000	845000	904000	975000	959000	--	--
pmb0856	480.5	339.2	8.75	479.5	[M+H]+	LysoPE 18:1 (2n isomer)	Lipids	113000	76300	71000	74300	87200	75600	69400	48100	56200	50100	66600	76900	12400000	12700000	11900000	4290000	4420000	4330000	4200000	--	--
pmc0960	544.4	485.2	8.96	543.4	[M+H]+	LysoPC 20:4	Lipids	81400	62600	59800	53700	71000	58500	50900	37000	43400	41300	52800	61800	5250000	5570000	4990000	1540000	1510000	1660000	1660000	--	--
pmb0873	520	184.5	8.15	519	[M+H]+	LysoPC 18:2 (2n isomer)	Lipids	58500	42200	46000	45100	45000	46300	44900	42200	46200	29700	35300	32800	1330000	1530000	1200000	411000	441000	426000	469000	--	--
pmb0882	522.1	504.2	9	521.1	[M+H]+	LysoPC 18:1	Lipids	35400	27500	30300	25500	30000	27100	40000	35700	35100	28400	37100	32500	3220000	3040000	2920000	889000	983000	1070000	1170000	--	--
pmb0848	494.3	184.2	7.77	493.3	[M+H]+	LysoPC 16:1 (2n isomer)	Lipids	36200	28000	29900	37600	47900	35700	4740	3780	3470	3610	3090	1740	216000	204000	305000	101000	110000	105000	109000	--	--
pmb1605	353.3	261.4	8.52	352.3	[M+H]+	MAG (18:3) isomer3	Lipids	34100	31500	29800	16000	23500	23300	13900	12000	14800	14400	14500	12200	96300	95500	102000	38200	46800	40500	53700	--	--
pmb2778	295	277.3	8.9	296	[M-H]-	9,10-EODE	Lipids	33400	97200	28100	41700	38100	50400	120000	121000	105000	28400	34300	34100	1840000	2090000	1920000	555000	563000	598000	582000	--	--
pmb0302	126.1	96	3.66	125.1	[M+H]+	2-Aminoethylphosphonate	Lipids	20900	13600	27100	29500	28700	23700	32200	24400	21600	17600	13000	16800	9	9	9	24500	12800	16000	18400	C03557	ko00440,ko01100,ko02010
pmb0896	265.1	177.5	2.49	264.1	[M+H]+	N'-Feruloyl putrescine	Phenolamides	2570000	5900000	2310000	2180000	2230000	3010000	439000	505000	393000	472000	337000	286000	284000	269000	263000	1580000	1520000	1410000	1510000	--	--
pmb0907	265.1	177.1	2.65	264.1	[M+H]+	N-Feruloyl putrescine	Phenolamides	25700000	47500000	24600000	23800000	22400000	29900000	5300000	5460000	4530000	5170000	4030000	3380000	3280000	3030000	2970000	17500000	16700000	16200000	16200000	C10497	ko00330
pmb0952	265.1	122.1	0.81	264.1	[M+H]+	Thiamine	Vitamins and derivatives	302000	234000	419000	233000	185000	179000	288000	173000	297000	218000	178000	158000	226000	201000	197000	269000	260000	214000	319000	C00378	ko00730,ko01100,ko02010,ko04122
pme0278	191.095	128	0.73	190.095	[M+H]+	2,6-Diaminooimelic acid	Amino acid and derivatives	477000	753000	554000	433000	523000	511000	515000	460000	719000	308000	402000	570000	480000	583000	601000	640000	595000	691000	651000	C00666	ko00300,ko01100,ko01110,ko01230
pmb0981	348.2	136	1.22	347.2	[M+H]+	Adenosine 5'-monophosphate	Nucleotide and derivates	2470000	2350000	1660000	1910000	1800000	2140000	968000	1090000	1080000	701000	454000	509000	752000	579000	719000	1320000	1500000	1550000	1430000	C00020	ko00230,ko00908,ko01100,ko01110
pmb0998	364.1	152.1	1.28	363.1	[M+H]+	Guanosine 5'-monophosphate	Nucleotide and derivates	44100	63800	45800	51100	44000	56000	16800	14700	16000	12900	10700	14200	12200	8130	9660	36600	36900	35100	34800	C00144	ko00230,ko01100
pmb1096	118	91	2.5	117	[M+H]+	Indole	Indole derivatives	164000	161000	172000	168000	138000	194000	197000	151000	167000	125000	114000	128000	172000	194000	190000	180000	169000	161000	210000	C00463	ko00380,ko00400,ko00402,ko01100,ko01110
pmb1178	339.1	145.4	3.21	338.1	[M+H]+	O-Feruloyl 2-hydroxylcoumarin	Phenylpropanoids	342000	212000	282000	190000	221000	267000	391000	389000	284000	306000	274000	218000	218000	192000	188000	274000	307000	318000	300000	--	--
pmb1240	503.2	311.1	3.74	502.2	[M+H]+	Phellodensin F	Others	23600	22000	21900	14000	21900	19700	9	9	9	9	9	9	9	9	9	11800	12900	17200	15100	--	--
pmb0449	162.1	97.9	0.79	161.1	[M+H]+	2-Aminoadipic acid (L-Homoglutamic acid)	Amino acid and derivatives	111000	73900	85200	68300	71000	55000	40000	59200	71800	62400	58900	59000	48600	57600	48900	51100	58700	70100	52000	C00956	ko00300,ko00310,ko01100,ko01110,ko01210,ko01230
pmb1318	457.2	209.2	4.5	456.2	[M+H]+	8-Methyl-2-oxo-4-phenyl-2H-chromen-7-yl 4-(hexyloxy)benzoate	Organic acids and derivatives	281000	415000	266000	290000	358000	349000	338000	311000	314000	118000	140000	160000	405000	380000	319000	299000	293000	309000	285000	--	--
pmb1452	275.1	213.2	6.1	274.1	[M+H]+	N-Lauryldiethanolamine	Others	156000	75300	102000	127000	110000	70900	70800	83700	118000	101000	91800	81000	95200	68600	119000	120000	121000	122000	109000	--	--
pmd0160	452.3	255.2	8.43	453.3	[M-H]-	LysoPE 16:0 (2n isomer)	Lipids	23800	19600	23300	20900	23300	22800	26900	24000	21900	17600	17500	16700	788000	829000	865000	199000	239000	257000	281000	--	--
pmb2791	309.1	209.1	7.49	310.1	[M-H]-	9-HpOTrE	Lipids	19300	19900	22000	21700	19600	19000	20500	19400	19200	19900	20900	19200	18600	19600	20700	19900	17000	19800	18000	--	--
pmb2640	199	181	9.6	200	[M-H]-	Lauric acid (C12:0)	Lipids	20300	16100	20000	21400	28500	16800	31500	18600	19900	18500	20300	19900	26100	24800	28300	20300	19900	22200	19300	C02679	ko00061,ko01100
pmb1652	149	121	9.66	148	[M+H]+	Phthalic anhydride	Others	1670000	1490000	1630000	1940000	1570000	1490000	2240000	1810000	1890000	2050000	2150000	2010000	1870000	1510000	1500000	1730000	1590000	1560000	1540000	--	--
pmb1754	184	125	0.77	183	[M+H]+	O-Phosphocholine	Alkaloids	276000	257000	264000	248000	237000	200000	285000	248000	238000	225000	219000	219000	172000	157000	141000	263000	250000	239000	204000	C00588	ko00564,ko01100
pmb1912	474.2	327	2.4	473.2	[M+H]+	10-Formyl-THF	Organic acids and derivatives	20000000	20500000	28500000	23900000	24400000	24900000	21400000	20500000	17000000	12400000	10400000	8960000	29700000	27200000	27200000	24100000	24600000	25200000	24100000	C00234	ko00670,ko00970,ko01100,ko01200
pmb2211	343.1	240.7	6.5	342.1	[M+H]+	Cocamidopropyl betaine	Alkaloids	43800	89500	101000	75800	83100	78100	23300	16800	20700	41600	26300	77700	42600	66700	41700	88800	78300	77800	83700	--	--
pmb0161	696.4	355.3	8.01	695.4	[M+H]+	DGMG (18:2) isomer1	Lipids	22200	19700	19300	14600	18500	18700	18500	18200	19500	15000	17800	21400	1070000	978000	1010000	337000	346000	360000	339000	--	--
pmb2222	319.1	283.7	6.89	318.1	[M+H]+	Phytocassane C	Terpene	4810	3020	4260	4850	3800	5070	9	9	9	9	9	9	27600	24000	23800	10300	10400	10500	8140	--	--
pmb0889	279.3	95.1	8.91	278.3	[M+H]+	Punicic acid	Lipids	22400	55400	19200	28100	25000	39400	67400	70800	54400	20500	20200	20700	928000	1110000	789000	306000	309000	339000	332000	C08364	--
pma3606	295.2	179.2	9.17	294.2	[M+H]+	9-Hydroxy-(10E,12Z,15Z)-octadecatrienoic acid	Lipids	12100	14900	14900	16000	11000	21700	20500	22000	23300	13800	12800	18600	19600	23700	13700	15400	17400	15600	16400	--	--
pmd0130	468.3	184	7.63	467.3	[M+H]+	LysoPC 14:0 (2n isomer)	Lipids	14600	17200	13500	13500	15600	16200	14800	15200	17800	11500	10200	10500	250000	274000	239000	82100	93800	93900	92900	--	--
pmb2786	293	275	8.36	294	[M-H]-	9-HOTrE	Lipids	8400	53800	12400	15100	10600	15500	84800	101000	71700	13400	19300	17400	508000	584000	515000	191000	195000	195000	202000	--	--
pmb2467	279.2	95.1	10.58	278.2	[M+H]+	α-Linolenic acid	Lipids	17300	16600	12200	13600	9440	11700	7770	5550	5860	8330	4140	6350	31500	41500	34800	26400	17800	16900	19500	C06427	ko00592,ko01040,ko01100,ko01110
pmb0296	357.2	265.4	8.87	356.2	[M+H]+	MAG (18:1) isomer2	Lipids	9910	7490	9710	9610	12600	6260	9000	6540	6790	7540	11200	11200	321000	344000	240000	84800	114000	86500	117000	--	--
pmb2319	482.3	184.1	8.16	481.3	[M+H]+	LysoPC 15:0	Lipids	6460	6110	8680	6360	6230	5750	7520	6280	5420	5490	4610	4620	334000	368000	334000	102000	109000	113000	113000	--	--
pmb2388	524.1	184	8.99	523.1	[M+H]+	LysoPC 18:0 (2n isomer)	Lipids	10500	8180	7670	7530	7830	8370	7180	5400	6000	6250	7260	8590	639000	697000	610000	198000	218000	223000	228000	--	--
pmb2363	357.2	265.3	8.65	356.2	[M+H]+	MAG (18:1) isomer1	Lipids	9590	7180	6510	6130	13400	7750	8430	7880	4530	6230	9550	12400	947000	1020000	1010000	365000	470000	489000	450000	--	--
pmb2444	353.2	261.3	10.01	352.2	[M+H]+	MAG (18:3) isomer1	Lipids	11400	13100	6460	5320	5890	5920	3410	4580	4380	4340	3640	4210	41000	45200	41200	19400	13900	15900	19700	--	--
pmb2497	197	153	0.7	198	[M-H]-	4-Hydroxy-3-methoxymandelate	Organic acids and derivatives	248000	282000	305000	352000	337000	331000	316000	421000	379000	578000	404000	306000	480000	522000	336000	359000	369000	332000	454000	C05584	ko00350,ko01100
pmb2507	213.1	97	0.93	214.1	[M-H]-	2-Deoxyribose 1-phosphate	Others	112000	59700	124000	67100	96200	59700	19800	63600	50900	67300	36900	32100	46700	24300	37500	53500	61000	44900	54600	C00672	ko00030,ko00240
pmb2556	345.1	167.1	2.3	346.1	[M-H]-	Syringaldehyde O-glucoside	Organic acids and derivatives	279000	236000	307000	213000	209000	230000	228000	233000	223000	180000	143000	145000	289000	258000	263000	220000	230000	219000	229000	--	--
pme3017	104	58	0.76	103.063	[M+H]+	2-Aminoisobutyric acid	Amino acid and derivatives	2150000	1700000	1640000	1460000	1470000	1390000	1540000	1500000	1570000	1960000	2050000	2330000	1660000	1620000	1560000	1900000	1900000	1840000	1870000	C03665	--
pmb2620	207.1	133.1	5.64	208.1	[M-H]-	3,4-Dimethoxycinnamic acid	Phenylpropanoids	88300	39800	76700	60700	49800	46300	111000	92400	76500	104000	147000	119000	57800	54000	44500	78700	73200	87000	83800	--	--
pmd0136	524.36	184	9.84	523.36	[M+H]+	LysoPC 18:0	Lipids	8160	8120	5920	9020	6570	6270	7150	5210	4870	5810	4950	3170	1220000	1240000	1230000	271000	382000	376000	374000	--	--
pmf0297	297.324	183.1	9.24	298.324	[M-H]-	1-Eicosanol	Lipids	6640	5840	5840	6530	15500	5800	9250	3600	5800	12800	5680	10300	13500	6600	6500	8570	7830	8120	8610	--	--
pmb2654	460.1	117.9	0.75	461.1	[M-H]-	Anthranilate O-hexosyl-O-hexoside	Organic acids and derivatives	2720000	2450000	2020000	1820000	2210000	2080000	1410000	1730000	2060000	2210000	2500000	2770000	1330000	1330000	1310000	1800000	1800000	2070000	1810000	--	--
pmb2684	328.1	134.2	1.79	329.1	[M-H]-	Cyclic AMP	Nucleotide and derivates	176000	173000	170000	202000	180000	192000	59000	49100	58900	26300	26000	25400	89000	99300	99100	106000	110000	105000	106000	C00575	ko00230
pmb2723	485.1	323.2	3.35	486.1	[M-H]-	4-hydroxycoumarin di-glucoside	Phenylpropanoids	23100	26700	34300	22900	33900	30400	21100	37400	29900	20600	37000	10400	18800	25700	44300	26000	40300	28100	21900	--	--
pmb0890	355.1	263.3	10.47	354.1	[M+H]+	MAG (18:2)	Lipids	6950	6310	5640	4690	6620	5480	9	9	9	9	9	9	114000	139000	133000	51400	40200	35800	46400	--	--
pmb0160	353.3	261.1	7.48	352.3	[M+H]+	MAG (18:3) isomer5	Lipids	8380	4710	5500	5940	6250	4330	5050	5130	4730	4900	3720	3450	166000	138000	151000	49400	55500	67200	67000	--	--
pmb2643	225	207	9.92	226	[M-H]-	Myristoleic acid (C14:1)	Lipids	7370	5350	4950	6600	5050	11100	9	9	9	9	9	9	12500	13800	14300	9110	7250	8880	7350	C08322	--
pmb0863	492.3	184	7.27	491.3	[M+H]+	LysoPC 16:2 (2n isomer)	Lipids	5210	3150	4620	4560	3530	5630	3030	3940	3780	9	9	9	14100	12300	17300	6800	7840	6290	5800	--	--
pmb2795	177	145	5.45	178	[M-H]-	4-Methoxycinnamic acid	Phenylpropanoids	10900	10500	7460	11200	8310	10900	6070	6640	3550	7400	5260	7770	7320	6860	5520	9220	9450	6810	8470	--	--
pmb0866	468.1	184.4	7.65	467.1	[M+H]+	LysoPC 14:0	Lipids	4570	3120	4210	3490	3610	2820	4280	3590	5110	9	9	9	55400	66400	60000	17000	19200	19600	19800	--	--
pmb2819	665.1	218.1	2.1	666.1	[M-H]-	O-Caffeoyl maltotriose	Phenylpropanoids	166000	216000	230000	261000	200000	161000	441000	328000	249000	161000	53200	52200	355000	392000	454000	289000	263000	280000	222000	--	--
pmb2826	147	87.1	1.01	148	[M-H]-	Citramalate	Organic acids and derivatives	389000	376000	436000	269000	460000	265000	368000	295000	254000	251000	303000	175000	427000	343000	442000	318000	330000	337000	306000	C00815	--
pmb2835	181.1	166	4.11	182.1	[M-H]-	Syringaldehyde	Phenylpropanoids	470000	366000	467000	875000	829000	982000	185000	210000	183000	106000	102000	247000	20700	18600	22300	316000	289000	300000	295000	--	--
pmb2873	214.1	134	3.94	215.1	[M-H]-	3-(2-Naphthyl)-D-alanine	Amino acid and derivatives	76200	104000	109000	103000	134000	106000	77800	67600	72000	54500	88800	146000	68800	75500	105000	81200	94800	81300	87600	--	--
pme2046	170	96	0.65	169.181	[M+H]+	3-N-Methyl-L-histidine	Amino acid and derivatives	487000	439000	605000	311000	321000	297000	345000	407000	350000	427000	408000	472000	318000	324000	380000	428000	416000	418000	448000	--	--
pmb2867	350.1	144.1	1.71	351.1	[M-H]-	Kynurenic acid O-hexside	Organic acids and derivatives	188000	144000	192000	161000	166000	185000	135000	148000	142000	111000	88700	76000	163000	143000	156000	136000	139000	138000	146000	--	--
pmb2871	315.1	153	1.8	316.1	[M-H]-	2,5-dihydroxy benzoic acid O-hexside	Organic acids and derivatives	2170000	1590000	2440000	1920000	2250000	2300000	1400000	1590000	1420000	1510000	1230000	1060000	1780000	1650000	1790000	1720000	1680000	1690000	1650000	--	--
pme2914	161	99	1.46	162.053	[M-H]-	3-Hydroxy-3-methylpentane-1,5-dioic acid	Amino acid and derivatives	727000	906000	824000	737000	731000	839000	590000	668000	718000	516000	524000	450000	620000	576000	596000	605000	607000	601000	640000	C03761	--
pmb2922	565.1	323.1	1.16	566.1	[M-H]-	Uridine 5'-diphospho-D-glucose	Nucleotide and derivates	852000	1030000	972000	914000	954000	806000	689000	804000	922000	731000	801000	893000	1020000	1100000	1110000	1070000	789000	973000	918000	C00029	ko00040,ko00052,ko00053,ko00240,ko00500,ko00520,ko00561,ko00908,ko01100
pmb2928	331	313.1	1.95	332	[M-H]-	Gallic acid O-Hexoside	Organic acids and derivatives	606000	282000	600000	397000	336000	360000	334000	357000	270000	311000	219000	164000	478000	429000	554000	365000	390000	372000	368000	--	--
pmb2933	311.1	149.1	2.09	312.1	[M-H]-	Caftaric acid	Phenylpropanoids	143000	58100	82000	64100	75300	76800	54800	76200	63900	41800	47100	38200	64700	61000	57900	70200	67200	70500	61300	--	--
pmb2938	353.1	100.9	3.05	354.1	[M-H]-	4-O-Caffeoyl quinic acid (criptochlorogenic acid)	Organic acids and derivatives	51800	47000	43500	45400	46100	47500	31200	36500	43700	30600	27000	19200	34000	36600	36600	35200	48700	36600	42200	--	--
pmb2940	385.1	205	3.21	386.1	[M-H]-	1-O-beta-D-Glucopyranosyl sinapate	Phenylpropanoids	198000	350000	274000	315000	227000	343000	80000	73700	80400	42400	16000	39400	61000	66800	77000	135000	149000	135000	145000	--	--
pmb2947	865.1	407.1	3.56	866.1	[M-H]-	Catechin-catechin-catechin	Polyphenol	19700	59600	31900	32700	40600	52700	9	9	9	9	9	9	15300	14600	9880	12500	16600	16400	20500	--	--
pmb2954	771.1	609.3	2.6	772.1	[M-H]-	Luteolin O-hexosyl-O-hexosyl-O-hexoside	Flavone	12500	11700	11500	7010	7780	11100	6260	4870	4680	9	9	9	5690	3650	1720	6610	5470	7140	5130	--	--
pmb2979	549.2	387.1	4.03	550.2	[M-H]-	Hesperetin O-malonylhexoside	Flavanone	79200	53000	108000	54900	88100	78600	53600	64400	56200	36100	37200	47500	127000	76500	90200	95000	68500	76800	64800	--	--
pmb2987	487.1	163	2.93	488.1	[M-H]-	Acacetin O-acetyl hexoside	Flavone	16800	14600	19100	13300	16300	19600	15400	9950	9630	9770	11700	6800	9880	12200	10800	16100	14000	13900	11800	--	--
pmb2999	461.1	299.1	3.97	462.1	[M-H]-	Chrysoeriol 5-O-hexoside	Flavone	51700	109000	40400	101000	70500	66100	33300	33700	30800	28400	28100	15000	56100	65200	76100	54500	61200	55500	54300	--	--
pmb3006	431.1	269.1	4.15	432.1	[M-H]-	Apigenin 7-O-glucoside (Cosmosiin)	Flavone	24000	24400	15900	32500	12400	20600	9	9	9	9	9	9	9	9	9	23000	13900	17100	11300	C04608	ko00944
pmb3023	449.1	287	3.32	450.1	[M-H]-	Eriodictyol C-hexoside	Flavone	69700	65100	103000	81900	111000	129000	56300	68200	49700	47600	50600	33500	85400	66800	87400	66100	73300	63700	71800	--	--
pmb3024	447.1	327.1	3.41	448.1	[M-H]-	Luteolin C-hexoside	Flavone	300000	126000	268000	336000	203000	357000	46400	33900	24200	14100	10300	4300	9470	8310	12600	114000	119000	104000	109000	--	--
pmb3026	505.1	301.2	3.97	506.1	[M-H]-	Quercetin O-acetylhexoside	Flavonol	9	9	9	23900	13500	21700	9730	9710	7250	9	9	9	12300	7220	6120	5960	9070	8120	12200	--	--
pmb3041	521.1	329.2	3.76	522.1	[M-H]-	Tricin O-saccharic acid	Flavone	13000	20600	10600	17400	22400	13600	9	9	9	9	9	9	9	9	9	14100	6750	12600	9380	--	--
pmb3042	491.1	329.1	4.03	492.1	[M-H]-	Tricin 5-O-hexoside	Flavone	40200	55200	36400	39300	30400	46900	20800	18500	19600	13400	8980	12400	16800	19400	16900	27900	32400	21600	24200	--	--
pmb3043	637.1	329.2	4	638.1	[M-H]-	Tricin 5-O-rutinoside	Flavone	17200	15600	21600	26400	17000	36000	9	9	9	9	9	9	12100	8800	8290	11800	9380	14500	13700	--	--
pmb3047	657.1	495.1	4.52	658.1	[M-H]-	Tricin 4'-O-(syringyl alcohol) ether 5-O-hexoside	Flavone	182000	50400	141000	152000	133000	143000	99300	91100	43500	46500	73400	35900	56900	54900	51100	88200	74700	94500	88900	--	--
pmb3066	481.1	319.2	2.7	482.1	[M-H]-	5-O-p-coumaroyl shikimic acid O-hexoside	Organic acids and derivatives	98900	91800	136000	103000	105000	95200	81500	92900	93600	81300	61900	48200	125000	121000	126000	104000	91800	96300	98700	--	--
pmb3068	337.1	173.1	2.84	338.1	[M-H]-	1-O-p-Coumaroyl quinic acid	Organic acids and derivatives	25300	16200	17400	11400	13800	14600	9	9	9	9930	8570	10100	5370	4920	5510	8120	12300	12300	10700	--	--
pmb3072	481.1	319.3	3.19	482.1	[M-H]-	3-O-p-coumaroyl shikimic acid O-hexoside	Organic acids and derivatives	14300	12300	19300	17100	22400	16000	19900	20200	19800	13900	8840	10200	17400	15800	16500	18300	16200	17400	18800	--	--
pmb3074	337.1	191.1	3.48	338.1	[M-H]-	3-O-p-Coumaroyl quinic acid	Organic acids and derivatives	3350000	1900000	1720000	1600000	1860000	2340000	493000	792000	1520000	748000	334000	349000	1110000	1080000	1100000	1390000	1280000	1380000	1280000	--	--
pmb3081	289.1	97	1.14	290.1	[M-H]-	Glucarate O-Phosphoric acid	Others	9810000	10300000	8770000	7540000	9370000	8970000	6710000	8970000	9050000	14100000	16500000	14200000	8490000	9330000	6510000	10100000	8690000	9140000	8870000	--	--
pmb3088	421.1	241.1	0.78	422.1	[M-H]-	Trehalose 6-phosphate	Carbohydrates	52900	66600	57100	81300	48800	71900	63300	61700	50000	50600	43400	37600	63300	69800	68200	65900	52500	53500	46700	C00689	ko00500,ko01100
pmb3093	351.1	105.1	2.46	352.1	[M-H]-	6,7-dihydroxycoumarin 7-O-quinic acid	Phenylpropanoids	636000	427000	428000	395000	507000	690000	35900	49900	72400	39100	50500	35600	37900	36000	34500	189000	241000	261000	224000	--	--
pmb3094	703.4	351.1	2.48	704.4	[M-H]-	Esculetin O-quinacyl esculetin O-quinic acid	Phenylpropanoids	32000	13100	11400	9680	19100	27400	9	9	9	9	9	9	9	9	9	4210	2510	4830	5020	--	--
pmb3099	153	125	1.54	154	[M-H]-	Diethyl phosphate	Organic acids and derivatives	20300000	17700000	18600000	19900000	20900000	17700000	21700000	16900000	19200000	24400000	23100000	21200000	21700000	20400000	24300000	20200000	20100000	20400000	19800000	C06608	--
pmb3101	175.1	115	2.74	176.1	[M-H]-	2-Isopropylmalate	Organic acids and derivatives	10800000	8140000	7040000	8450000	8050000	8100000	8250000	7140000	7130000	3460000	4020000	3920000	7940000	7940000	8000000	7030000	7320000	7240000	7210000	C02504	ko00290,ko00620,ko01100,ko01110,ko01210,ko01230
pmb3107	359.1	182.1	2.36	360.1	[M-H]-	Syringic acid O-glucoside	Organic acids and derivatives	2440000	1940000	2640000	2010000	2330000	2320000	1300000	1710000	1600000	1350000	1190000	1020000	1730000	1690000	1790000	1830000	1740000	1770000	1830000	--	--
pmb3110	167	108	3.35	168	[M-H]-	Vanillic acid	Phenylpropanoids	698000	695000	790000	907000	836000	899000	335000	343000	289000	234000	194000	205000	97700	104000	95200	424000	413000	413000	395000	C06672	--
pmb3114	561.1	289.2	3.6	562.1	[M-H]-	Epicatechin-epiafzelechin	Polyphenol	7700	11300	19500	17500	20500	19200	9	9	9	9	9	9	9	9	9	7740	9400	13300	5330	--	--
pmb2383	534.1	337.7	8.96	533.1	[M+H]+	MGMG (18:2) isomer2	Lipids	3960	3790	3240	2730	2660	2640	2830	2630	2620	2510	2180	2050	87400	76500	85000	29500	24200	32200	31800	--	--
pmb3894	329.1	229.1	5.84	330.1	[M-H]-	Di-O-methylquercetin	Flavonol	11400	47800	10400	71900	66700	22800	386000	362000	322000	40600	46000	64500	1600000	2020000	1830000	596000	600000	666000	628000	--	--
pmb4486	579.1	267.2	2.41	580.1	[M-H]-	Hordatine B	Alkaloids	9910	13700	8550	10300	13000	10100	6140	5010	3360	9	9	9	5540	7130	6210	8860	6640	7390	8840	C08308	--
pmb4777	337.1	161.1	4.35	338.1	[M-H]-	4-Hydroxy-7-methoxycoumarin-beta-rhamnoside	Phenylpropanoids	40800	16500	28700	15800	11300	15300	18600	15100	18600	14100	12300	17200	12100	15300	17800	15300	15800	16600	17000	--	--
pmc0066	333.052	137.05	0.71	332.052	[M+H]+	2'-Deoxyinosine-5'-monophosphate	Nucleotide and derivates	470000	255000	329000	499000	679000	499000	969000	930000	804000	690000	1060000	1250000	421000	365000	366000	768000	752000	710000	688000	C06196	ko00230
pmc0274	167.1	121.1	1.9	166.1	[M+H]+	6-Methylmercaptopurine	Nucleotide and derivates	8860000	8760000	7700000	8970000	7680000	8510000	8750000	7510000	9000000	7410000	6010000	6430000	8820000	8940000	9570000	8150000	8110000	8210000	8220000	C16614	--
pmc0281	400.2	136.11	1.94	399.2	[M+H]+	Adenosine O-ribose	Nucleotide and derivates	578000	3040000	1500000	7330000	8680000	7800000	299000	466000	962000	1260000	764000	888000	1090000	981000	1250000	2790000	3090000	2990000	2940000	--	--
pmc0304	384.115	252	2.06	383.115	[M+H]+	Succinyladenosine	Nucleotide and derivates	1890000	1420000	1480000	1140000	1210000	1250000	941000	1000000	1170000	1180000	762000	724000	2280000	2020000	2000000	1810000	1660000	1770000	1750000	--	--
pma0461	277.216	93.1	8.47	276.216	[M+H]+	14,15-Dehydrocrepenynic acid	Lipids	9	9	9	9	9	9	25900	22000	19900	9	9	9	129000	130000	112000	52400	52600	57500	46600	--	--
pmc1990	299.1	223.1	6.77	300.1	[M-H]-	4'-Hydroxy-5,7-dimethoxyflavanone	Flavanone	4050000	4320000	4770000	3610000	4870000	8970000	5320000	4310000	4320000	4030000	4720000	4490000	4620000	5960000	4060000	9060000	9120000	10800000	9050000	--	--
pmd0017	203	83	0.57	202	[M+H]+	Spermine	Phenolamides	29700000	30400000	27600000	27100000	26100000	28100000	24300000	25700000	26100000	26200000	26700000	26100000	27500000	28100000	29600000	34400000	33200000	34100000	32500000	C00750	ko00330,ko00410,ko00480,ko01100
pmb0164	355.1	147.2	8.33	354.1	[M+H]+	MAG (18:2) isomer1	Lipids	9	9	9	9	9	9	9	9	9	9	9	9	15100	14300	14000	2730	4200	6920	4990	--	--
pmb0165	494.3	184.1	8.44	493.3	[M+H]+	LysoPC 16:1	Lipids	9	9	9	3300	3800	3820	9	9	9	9	9	9	99100	89900	88700	32900	31000	32200	27700	--	--
pmb0864	426.3	285.2	7.59	425.3	[M+H]+	LysoPE 14:0	Lipids	9	9	9	9	9	9	9	9	9	9	9	9	24500	27800	23100	7600	8760	8130	8260	--	--
pmb0877	480.1	339.9	8.77	479.1	[M+H]+	LysoPE 18:1	Lipids	9	9	9	9	9	9	9	9	9	9	9	9	136000	143000	129000	54500	52900	49700	48300	--	--
pmb2251	694.1	353.7	7.49	693.1	[M+H]+	DGMG (18:1)	Lipids	9	9	9	9	9	9	9	9	9	9	9	9	26700	24800	26300	7460	9520	11300	8870	--	--
pmb2260	480.1	184.5	7.67	479.1	[M+H]+	LysoPC 15:1	Lipids	9	9	9	9	9	9	1570	9	9	9	9	9	10700	11300	8820	4600	4420	3810	5570	--	--
pmb2369	772.1	496.2	8.7	771.1	[M+H]+	PC 19:2/16:0	Lipids	9	9	9	9	9	9	9	9	9	9	9	9	21300	22900	20600	2660	2690	2100	2300	--	--
pme0002	611.2	303	4.23	610.19	[M+H]+	Hesperetin 7-O-neohesperidoside (Neohesperidin)	Flavanone	44600	55200	51900	86000	53700	48900	9	9	9	9	9	9	9	9	9	34000	30300	35600	26200	C09806	ko00941
pmb0115	225.1	121	3.6	224.1	[M+H]+	3-Hydroxykynurenine	Amino acid and derivatives	85500	76500	91100	73600	55900	77300	68500	59200	76300	64100	59300	70500	89500	83200	75800	86300	82000	68100	103000	C02794	--
pme2758	162	144	0.81	163.129	[M-H]-	4-Hydroxy-L-glutamic acid	Amino acid and derivatives	20000	25400	30000	22900	33000	27900	27100	19800	27500	9	9	9	20400	30500	29600	17900	27100	20200	22900	C03079	--
pme2566	217	199	1.12	218.09	[M-H]-	(5-L-Glutamyl)-L-amino acid	Amino acid and derivatives	41800	44600	45300	32500	27200	42100	18100	26800	30100	27000	23100	24200	18400	16000	17500	31800	19400	26200	31100	C03740	ko00480,ko01100
pme0120	118.2	101	0.76	117.079	[M+H]+	5-Aminovaleric acid	Amino acid and derivatives	132000	67500	90800	65300	47900	65000	73400	97800	73600	88100	84100	69400	95100	95800	101000	117000	109000	73700	103000	C00431	ko00310,ko00330
pme1228	221.1	204	1.62	220.085	[M+H]+	5-Hydroxy-L-tryptophan	Amino acid and derivatives	146000	136000	94600	169000	125000	143000	161000	120000	136000	105000	89300	89700	150000	131000	148000	157000	163000	153000	116000	C00643	ko00380,ko01100
pme3038	130	84	1.19	129.043	[M+H]+	5-oxoproline	Amino acid and derivatives	4100000	11500000	12300000	10100000	11400000	4320000	8980000	8580000	9840000	7070000	6500000	13600000	7400000	7210000	6960000	9490000	9630000	11800000	11400000	C01879	ko00480,ko01100
pmf0016	150.1	61	0.85	149.051	[M+H]+	DL-Methionine	Amino acid and derivatives	36200000	29700000	28800000	29600000	30300000	25000000	37900000	31400000	30100000	30900000	28600000	32900000	36000000	32100000	32600000	37400000	38200000	37400000	36800000	--	--
pme3827	198.2	152.2	1.17	197.069	[M+H]+	3,4-Dihydroxy-DL-phenylalanine	Amino acid and derivatives	114000	141000	103000	54700	98100	60900	69600	72000	64300	66900	73500	86800	75100	66600	86700	66700	85200	92000	86500	C00355	ko00350,ko00950,ko00965,ko01100,ko01110
pmf0589	146	102	0.77	147.053	[M-H]-	Glutamic acid	Amino acid and derivatives	5540000	6670000	5480000	6870000	6290000	6520000	7150000	6620000	6340000	8320000	7440000	8140000	7340000	7500000	8420000	6220000	6680000	6220000	6200000	--	--
pmf0585	116.1	70	0.8	115.063	[M+H]+	Proline	Amino acid and derivatives	36600000	31100000	32000000	26600000	31100000	29300000	29700000	30600000	32200000	29100000	30100000	32200000	32900000	33400000	29500000	38400000	35100000	36900000	37800000	C16435	--
pmf0587	132	88	0.78	133.038	[M-H]-	Aspartic acid	Amino acid and derivatives	8510000	7880000	7960000	7610000	7780000	7690000	5980000	7210000	7480000	6390000	5250000	5300000	7300000	8000000	7790000	6500000	7050000	7110000	7240000	C16433	--
pmf0594	166.19	77	1.9	165.19	[M+H]+	D-(+)-Phenylalanine	Amino acid and derivatives	3480000	3470000	3080000	3570000	3140000	3330000	3490000	3080000	3600000	2890000	2350000	2470000	3500000	3590000	3770000	3310000	3350000	3240000	3250000	C02265	ko00360
pme0028	245.1	113	1.22	244.07	[M+H]+	Uridine	Nucleotide and derivates	1500000	2250000	2190000	1180000	1570000	1290000	1600000	1440000	1170000	1400000	1520000	1280000	1950000	1490000	1510000	1720000	1930000	2150000	2050000	C00299	ko00240,ko01100
pmf0593	118.15	55.1	0.84	117.15	[M+H]+	D-(-)-Valine	Amino acid and derivatives	3440000	3390000	2790000	2900000	3020000	2890000	3430000	2860000	2960000	2900000	2430000	3040000	3240000	2910000	3080000	3620000	3230000	3490000	3560000	C06417	--
pme0038	112	95	0.72	111.043	[M+H]+	Cytosine	Nucleotide and derivates	344000	280000	361000	214000	194000	216000	242000	227000	210000	171000	273000	122000	258000	345000	376000	330000	288000	310000	353000	C00380	ko00240,ko01100
pme0015	239	62	0.72	240.024	[M-H]-	L-(-)-Cystine	Amino acid and derivatives	13700	12900	32100	17000	14500	18500	20600	14000	23100	24500	34400	20700	18700	16900	21200	16700	23600	24800	9850	C00491	ko00270,ko01100,ko02010
pme0040	136.1	119	1.16	135.054	[M+H]+	Adenine	Nucleotide and derivates	2510000	1080000	1710000	1680000	1850000	1500000	753000	829000	908000	397000	489000	535000	636000	1050000	997000	1230000	1250000	1390000	1380000	C00147	ko00230,ko00908,ko01100
pme1070	180.1	119.3	1.18	181.074	[M-H]-	L-(-)-Tyrosine	Amino acid and derivatives	669000	735000	740000	869000	769000	799000	940000	755000	1030000	708000	616000	671000	821000	1060000	1140000	993000	876000	863000	939000	C00082	ko00130,ko00261,ko00350,ko00360,ko00400,ko00460,ko00730,ko00940,ko00950,ko00965,ko00966,ko00970,ko01100,ko01110,ko01210,ko01230
pme0022	118	73.9	0.76	119.058	[M-H]-	L-Threonine	Amino acid and derivatives	726000	744000	686000	660000	723000	694000	942000	1060000	1160000	1030000	1070000	1440000	971000	984000	944000	894000	829000	870000	838000	C00188	ko00260,ko00261,ko00290,ko00860,ko00970,ko01100,ko01110,ko01230,ko02010
pme0043	175	116	0.66	174.112	[M+H]+	L-(+)-Arginine	Amino acid and derivatives	46700000	40900000	43700000	30000000	31000000	34300000	19500000	24300000	29600000	32800000	27000000	28300000	30200000	31100000	29300000	33800000	32600000	33800000	34500000	C00062	ko00220,ko00261,ko00330,ko00472,ko00970,ko00999,ko01100,ko01110,ko01230,ko02010
pme0026	147	84	0.64	146.106	[M+H]+	L-(+)-Lysine	Amino acid and derivatives	951000	973000	1020000	601000	565000	658000	504000	571000	675000	591000	491000	522000	605000	655000	643000	765000	759000	704000	769000	C00047	ko00300,ko00310,ko00780,ko00960,ko00970,ko01100,ko01110,ko01210,ko01230,ko02010
pmb1283	448.1	163.5	4.09	447.1	[M+H]+	L-Glutaminyl-L-valyl-L-valyl-L-cysteine	Amino acid and derivatives	33700	27000	26900	51200	34800	41400	21700	35500	29300	19200	25400	28500	46200	43600	38900	38800	28400	27000	24000	--	--
pme0195	120.02	62	0.84	121.02	[M-H]-	L-Cysteine	Amino acid and derivatives	46000	47900	50100	49700	47300	33300	63800	23900	77700	58800	24200	60100	46200	43500	59300	62200	59200	66100	52700	C00097	ko00260,ko00270,ko00332,ko00430,ko00460,ko00480,ko00730,ko00770,ko00920,ko00970,ko01100,ko01110,ko01200,ko01230,ko04122
pme0085	359.3	196.7	4.1	360.3	[M-H]-	Rosmarinic acid	Organic acids and derivatives	26200	22100	22000	37300	30200	54400	33800	43400	32500	35600	22500	38300	31200	34100	51300	27000	24200	44300	30800	C01850	ko00350
pme0088	285	151	5.04	286	[M-H]-	Luteolin	Flavone	124000	147000	177000	263000	154000	246000	12700	14000	11800	9	9	9	9	9	9	74300	75000	77800	78000	C01514	ko00941,ko00944,ko01100,ko01110
pme0108	126.1	109	0.78	125.059	[M+H]+	5-Methylcytosine	Nucleotide and derivates	22900	19600	21000	11600	20200	22600	21000	25800	18600	11500	21400	14400	29300	16300	20400	30300	33000	20700	27500	C02376	ko00240
pme0020	164.1	103	1.9	165.079	[M-H]-	L-Phenylalanine	Amino acid and derivatives	1150000	1400000	1110000	1240000	1240000	1220000	1250000	1160000	1270000	1070000	843000	950000	1320000	1370000	1390000	1190000	1170000	1190000	1230000	C00079	ko00360,ko00400,ko00460,ko00940,ko00960,ko00966,ko00970,ko01100,ko01110,ko01210,ko01230,ko02010
pme2695	311.4	164.2	3.53	312.147	[M-H]-	Phe-Phe	Amino acid and derivatives	1190000	806000	1030000	1200000	1190000	1130000	1120000	1160000	878000	800000	832000	588000	1260000	1440000	1400000	1060000	1070000	1160000	1070000	--	--
pme1988	90.048	44	0.75	89.048	[M+H]+	L-Alanine	Amino acid and derivatives	2430000	2730000	2190000	1950000	2260000	2110000	2120000	2450000	2350000	2680000	3360000	4150000	3250000	2940000	2640000	3110000	2540000	2240000	2950000	C00041	ko00250,ko00270,ko00430,ko00450,ko00710,ko00970,ko01100,ko01200,ko01230,ko01502,ko02010,ko04122
pme0463	175	84	1.17	174.1	[M+H]+	L-Theanine	Amino acid and derivatives	9	9	9	9	9	9	9	9	9	9	27700	9750	21800	22300	32100	12000	10700	18100	13900	C01047	--
pme1210	150	61	1.17	149.051	[M+H]+	L-Methionine	Amino acid and derivatives	719000	774000	616000	578000	769000	520000	1040000	738000	580000	615000	624000	759000	740000	771000	596000	613000	617000	905000	781000	C00073	ko00270,ko00966,ko00970,ko01100,ko01110,ko01210,ko01230
pme0166	167.1	110	1.92	166.049	[M+H]+	1-Methylxanthine	Nucleotide and derivates	4960	6150	3820	4880	4290	6410	6980	6330	7810	6550	5600	3840	8620	5660	10200	7210	6240	6590	8070	C16358	ko00232,ko01100,ko01110
pme1419	164	104	1.8	163	[M+H]+	L-Methionine methyl ester	Amino acid and derivatives	41900	38400	37900	44500	30700	25600	64400	34400	50000	35800	33700	44300	122000	133000	124000	68700	73400	73600	84900	--	--
pme0057	136	118.1	0.82	135.035	[M+H]+	DL-Homocysteine	Amino acid and derivatives	42800	57300	45200	73800	55000	55700	65500	46400	62400	53600	54600	55500	48000	48100	52300	84900	71700	69300	92500	C00155	ko00270,ko00920,ko01100,ko01110,ko01230
pme0004	190.1	127	0.79	189.111	[M+H]+	L-Homocitrulline	Amino acid and derivatives	1100000	1100000	1070000	1160000	948000	1280000	1150000	1140000	1110000	1250000	1290000	1130000	1310000	1270000	966000	1480000	1150000	1250000	1400000	C02427	--
pme0183	152.1	135	0.78	151.049	[M+H]+	2-Hydroxy-6-aminopurine	Nucleotide and derivates	278000	236000	162000	203000	231000	172000	287000	192000	196000	169000	184000	233000	241000	247000	218000	249000	239000	303000	227000	--	--
pme0013	146.1	102	0.77	147.053	[M-H]-	L-Glutamic acid	Amino acid and derivatives	5650000	6710000	5570000	7110000	6420000	6860000	8610000	6500000	7050000	8150000	8060000	7980000	8030000	8130000	9250000	6880000	7370000	6860000	6900000	C00025	ko00220,ko00250,ko00330,ko00332,ko00340,ko00430,ko00480,ko00630,ko00650,ko00660,ko00860,ko00910,ko00970,ko00999,ko01100,ko01110,ko01200,ko01210,ko01230,ko02010
pmb2857	308.1	146.1	0.8	309.1	[M-H]-	L-Glutamic acid O-glucoside	Amino acid and derivatives	10900	7240	11200	16500	11600	17400	16000	15000	10100	11400	6040	8150	9	9	9	12600	10700	6640	13400	--	--
pme0199	301.043	151	5.08	302.043	[M-H]-	Quercetin	Flavonol	471000	307000	408000	586000	334000	552000	48700	33200	29600	9	9	9	15300	14300	5720	176000	187000	179000	191000	C00389	ko00941,ko00944,ko01100,ko01110
pme0200	287.048	153	5.69	286.048	[M+H]+	Kaempferol	Flavonol	58400	9	37100	12100	9	9	9	9	9	9	9	9	9	9	9	9740	10100	5980	6080	C05903	ko00941,ko00944,ko01100,ko01110
pme0202	611.153	303	3.65	610.153	[M+H]+	Quercetin 3-O-rutinoside (Rutin)	Flavonol	217000	176000	210000	296000	221000	257000	160000	141000	147000	74600	102000	88200	158000	167000	189000	207000	189000	170000	182000	C05625	ko00944,ko01100,ko01110
pme0205	289.079	245	2.99	290.079	[M-H]-	Catechin	Polyphenol	2590000	2450000	2340000	2620000	2720000	3180000	148000	380000	221000	94600	245000	63500	357000	367000	231000	1160000	1120000	1090000	1110000	C06562	ko00941,ko01110
pme0207	103.047	59.1	1.45	104.047	[M-H]-	3-Hydroxybutyrate	Organic acids and derivatives	1770000	1580000	1720000	1670000	1700000	1770000	1430000	1550000	1430000	1120000	1250000	768000	1350000	1350000	1250000	1410000	1370000	1300000	1420000	--	--
pme1408	145.069	109	0.75	146.069	[M-H]-	L-Glutamine	Amino acid and derivatives	137000	190000	154000	164000	163000	145000	217000	218000	284000	293000	247000	382000	427000	384000	352000	246000	215000	240000	232000	C00064	ko00220,ko00230,ko00240,ko00250,ko00630,ko00910,ko00970,ko01100,ko01230,ko02010
pme0230	268.097	136	1.8	267.097	[M+H]+	Adenosine	Nucleotide and derivates	3570000	3830000	4090000	3990000	3930000	4090000	1280000	1280000	1360000	513000	491000	513000	2360000	2730000	2200000	2370000	2420000	2360000	2460000	C00212	ko00230,ko01100
pmb2855	307	145	0.68	308	[M-H]-	L-Glutamine O-hexside	Amino acid and derivatives	97800	103000	95500	123000	74200	109000	88700	81400	90400	66300	56000	57200	47400	60900	44000	56100	69300	62900	81100	--	--
pme0233	188.043	144	2.68	189.043	[M-H]-	Kynurenic acid	Organic acids and derivatives	168000	153000	143000	157000	178000	144000	123000	123000	174000	82300	60600	58200	140000	143000	151000	120000	131000	127000	136000	C01717	ko00380,ko01100
pme0237	183.058	137	4.74	182.058	[M+H]+	Ethyl 3,4-Dihydroxybenzoate (Ethyl protocatechuate)	Organic acids and derivatives	50900	39800	47300	50900	47200	46600	36200	38200	44700	48100	36100	53200	51300	59300	47500	56100	53400	49000	54800	--	--
pme0239	111.016	67	2.18	112.016	[M-H]-	2–furanoic acid	Organic acids and derivatives	54500	64400	93200	104000	86000	91600	9	9	9	9	9	9	9	9	9	49100	38300	36300	36900	--	--
pme0240	121.037	77	4.54	122.037	[M-H]-	Benzoic acid	Organic acids and derivatives	1190000	837000	1160000	3730000	2280000	2550000	4070000	778000	1210000	1020000	1560000	1180000	1230000	1000000	1690000	2690000	3470000	3850000	3830000	C00180	ko00360,ko01100,ko01110
pme0243	131.042	87	1.88	132.042	[M-H]-	Glutaric acid	Organic acids and derivatives	9	9	9	9	9	9	129000	31500	38900	9	9	9	203000	152000	9	30500	74600	57200	39500	C00489	ko00071,ko00310
pme0245	145.058	101	2.56	146.058	[M-H]-	Adipic acid	Organic acids and derivatives	582000	483000	523000	528000	529000	514000	318000	322000	383000	285000	207000	295000	466000	500000	506000	445000	424000	447000	426000	C06104	ko01100
pme0250	187.105	125	4.43	188.105	[M-H]-	Azelaic acid	Organic acids and derivatives	1020000	1200000	1180000	1330000	1370000	1300000	910000	1160000	1330000	674000	581000	1500000	927000	998000	1580000	1210000	1170000	1120000	1180000	C08261	--
pme0007	174.1	131.1	0.75	175.096	[M-H]-	L-Citrulline	Amino acid and derivatives	87200	98600	107000	58900	61400	76200	46900	60000	83900	122000	71700	128000	124000	121000	88900	89900	83200	93100	76300	C00327	ko00220,ko01100,ko01110,ko01230
pme0258	113.027	70	1.18	112.027	[M+H]+	Uracil	Nucleotide and derivates	41700	82000	63500	46700	54000	38100	62400	40300	35400	43500	37700	38200	57400	45900	53900	60100	61400	64300	73300	C00106	ko00240,ko00410,ko00770,ko01100
pme0263	259.085	127	1.74	258.085	[M+H]+	5-Methyluridine	Nucleotide and derivates	49700	34400	44600	33100	42400	33100	54700	33600	29200	35200	39000	34400	47800	44500	45500	40800	50700	47600	46100	--	--
pme0264	243.09	127	1.96	242.09	[M+H]+	Thymidine	Nucleotide and derivates	58600	60600	49000	55400	54300	58300	38700	38600	39500	44300	30000	45300	50300	41400	44500	57400	58900	61000	50400	C00214	ko00240,ko01100
pme0266	201.121	139	5.02	202.12	[M-H]-	Sebacate	Organic acids and derivatives	21400	28500	33200	32500	40400	38700	19600	24200	22900	20500	19400	212000	31000	26500	31200	39500	44300	41300	40200	C08277	--
pme0267	131.042	87	2.14	132.042	[M-H]-	2-Methylsuccinic acid	Organic acids and derivatives	2150000	1790000	1810000	1640000	1690000	1830000	1110000	1300000	1420000	1090000	757000	758000	1390000	1420000	1340000	1370000	1340000	1380000	1460000	--	--
pme0269	229.152	211	6.12	230.152	[M-H]-	Dodecanedioic aicd	Organic acids and derivatives	25400	23600	25600	25100	27700	22000	20500	19300	23500	24200	22100	29400	20300	29600	32400	29400	25900	32000	28200	C02678	--
pme0274	132.095	69	0.85	131.095	[M+H]+	6-Aminocaproic acid	Organic acids and derivatives	36500000	42900000	31800000	34700000	30400000	33600000	39800000	28600000	33700000	28300000	25000000	28300000	32000000	32700000	33600000	39200000	39000000	45000000	37400000	C02378	ko01100
pme1715	277	259	0.77	276.132	[M+H]+	L-Saccharopine	Amino acid and derivatives	104000	145000	132000	176000	151000	138000	228000	161000	179000	228000	213000	160000	161000	132000	108000	213000	215000	257000	245000	C00449	ko00300,ko00310,ko01100,ko01110,ko01230
pme0281	165.027	121	2.99	166.027	[M-H]-	Terephthalic acid	Organic acids and derivatives	4840000	3360000	4370000	2800000	4100000	4250000	2160000	3020000	2910000	3330000	3070000	2640000	2370000	1640000	2230000	2180000	2170000	2190000	3070000	C06337	ko01100
pme0282	165.027	77	2.99	166.027	[M-H]-	Phthalic acid	Organic acids and derivatives	1860000	1090000	1390000	1200000	978000	1170000	1220000	1110000	1170000	893000	699000	580000	1090000	1010000	1050000	1180000	1180000	974000	1080000	C01606	ko01100,ko02010
pme0285	146.085	87	0.84	145.085	[M+H]+	4-Guanidinobutyric acid	Organic acids and derivatives	3630000	4070000	3180000	3040000	2880000	3270000	2270000	2690000	4450000	2140000	1520000	1280000	2980000	2850000	2430000	3590000	3300000	4010000	3930000	C01035	ko00330,ko01100
pme0286	131.079	85	3.56	132.079	[M-H]-	2-Hydroxyisocaproic acid	Organic acids and derivatives	537000	245000	280000	419000	391000	345000	321000	209000	218000	165000	134000	149000	291000	342000	296000	284000	288000	280000	318000	--	--
pme0289	151.068	79	6.08	150.068	[M+H]+	4-Ethylbenzoic acid	Organic acids and derivatives	6630	8200	10700	7210	8430	6450	8480	7580	5290	7120	7230	8280	9090	9	6270	4240	6210	9910	10600	--	--
pme0292	195.074	121	4.22	196.074	[M-H]-	(3,4-Dimethoxyphenyl) acetic acid	Organic acids and derivatives	12500	13100	15200	15200	16000	11800	9	9	9	9	9	9	9	9	9	8390	5360	10400	7870	--	--
pme0299	147.052	77.01	5.39	148.052	[M-H]-	trans-Cinnamate	Phenylpropanoids	22400	7970	15300	27300	26000	26600	2920	4650	11800	9	9	9	5720	3870	6590	10100	10700	8090	9760	C00423	ko00130,ko00360,ko00940,ko01100,ko01110
pme0303	179.042	135	3.29	180.042	[M-H]-	Caffeate	Phenylpropanoids	4890000	5260000	4770000	4150000	4160000	4490000	577000	662000	833000	404000	490000	488000	1430000	1740000	1650000	2320000	2190000	2100000	2170000	C01197	ko00940,ko01100,ko01110
pme0306	195.058	117.01	4.05	194.058	[M+H]+	Ferulic acid	Phenylpropanoids	2440000	2390000	2760000	3250000	3060000	3290000	764000	711000	583000	543000	550000	533000	197000	292000	220000	1410000	1330000	1290000	1310000	C01494	ko00940,ko01100,ko01110
pme0309	183.037	124	3.14	184.037	[M-H]-	Methyl gallate	Organic acids and derivatives	12800	24900	13900	25700	16100	25000	9	9	9	9	9	9	69700	51200	75100	21600	23500	25000	33200	--	--
pme0363	299.063	284.01	5.72	300.063	[M-H]-	Chrysoeriol	Flavone	236000	170000	282000	263000	157000	228000	22900	23300	25500	3790	7050	5050	21000	45400	7850	102000	105000	106000	103000	C04293	ko00944
pme0369	593.159	285	3.88	594.159	[M-H]-	Kaempferol 3-O-rutinoside (Nicotiflorin)	Flavonol	70300	89100	73200	196000	196000	179000	22000	38700	42900	17000	13200	8490	73000	65600	67200	73500	60900	80800	65100	--	--
pme0371	433.121	271	4.19	434.121	[M-H]-	Naringenin 7-O-glucoside (Prunin)	Flavanone	53800	72800	26400	112000	50100	120000	13000	15300	11500	9	9	9	9	9	9	29500	29600	43100	34200	C09099	ko00941
pme0374	431.106	311	3.72	432.106	[M-H]-	Isovitexin	Flavone	23100	16100	15300	32300	25600	23800	13900	11600	19600	9	9	9	8570	7170	14800	18000	17700	16800	20600	C01714	ko00944
pme0376	271.069	151	5.6	272.068	[M-H]-	Naringenin	Flavanone	962000	664000	852000	1590000	1290000	1400000	148000	127000	86700	59600	60900	16200	35200	27300	25800	481000	459000	465000	474000	C00509	ko00941,ko00943,ko01100,ko01110
pme0379	271.053	153.01	5.62	270.053	[M+H]+	Apigenin	Flavone	2060000	45400	1490000	372000	111000	111000	87600	60400	64400	16300	32700	6740	9	9	9	354000	378000	364000	355000	C01477	ko00941,ko00943,ko00944,ko01100,ko01110
pme0388	183.058	137	3.38	182.058	[M+H]+	Homovanillic acid	Phenylpropanoids	9	9	9	9	9	9	9	9	9	9	9	9	53000	71700	117000	43200	43400	46300	62400	C05582	ko00350,ko01100
pme0395	153.047	92	4.23	152.047	[M+H]+	2-Methoxybenzoic acid	Organic acids and derivatives	45000	35600	21700	49700	37600	51300	21500	18200	17600	9	9	9	9	9	9	17700	29100	17500	14300	--	--
pme0397	173.053	93	0.87	174.053	[M-H]-	Shikimic acid	Organic acids and derivatives	23000	34900	45700	60900	29400	44800	9	9	9	44000	62000	24300	31900	43100	33200	32000	28600	30400	30900	C00493	ko00400,ko01100,ko01110,ko01230
pme0399	355.095	163.01	2.81	354.095	[M+H]+	Chlorogenic acid (3-O-Caffeoylquinic acid)	Organic acids and derivatives	66900000	57300000	47500000	47100000	54300000	63100000	3520000	6330000	10900000	3800000	4570000	3450000	8680000	8720000	7980000	33500000	34600000	33900000	36200000	C00852	ko00940,ko00941,ko00945,ko01110
pme0408	197.053	123	3.4	198.053	[M-H]-	Syringic acid	Phenylpropanoids	282000	219000	337000	375000	360000	411000	97000	90100	89400	77800	64400	114000	65400	67100	46100	171000	176000	182000	161000	C10833	--
pme0413	151.047	136	3.99	152.047	[M-H]-	Vanillin	Organic acids and derivatives	28600000	19700000	26700000	29600000	30500000	31900000	14500000	13800000	12200000	12500000	10800000	10200000	865000	941000	621000	15400000	15000000	15500000	14800000	C00755	ko00360,ko01100,ko01110
pme0418	165.063	119	3.89	166.063	[M-H]-	3-(4-Hydroxyphenyl)propionic acid	Phenylpropanoids	284000	254000	359000	450000	472000	538000	54900	69900	49400	45500	43700	46700	17700	18200	21200	170000	154000	154000	171000	C01744	--
pme0422	193.058	134	4.04	194.058	[M-H]-	3-Hydroxy-4-methoxycinnamic acid	Phenylpropanoids	15900000	13600000	18600000	21500000	20000000	22100000	4740000	4740000	3560000	3600000	3110000	3090000	1300000	1620000	1380000	9150000	8380000	8290000	8200000	--	--
pme0434	577	407.1	3.07	578.142	[M-H]-	Procyanidin B2	Proanthocyanidins	736000	876000	731000	860000	1030000	1240000	70800	334000	141000	17800	77600	16200	572000	430000	291000	444000	489000	439000	446000	--	--
pme0436	577.1	407.1	2.87	578.142	[M-H]-	Procyanidin B3	Proanthocyanidins	318000	506000	298000	536000	541000	554000	73000	192000	73400	19100	115000	13600	79600	102000	65100	242000	237000	229000	253000	--	--
pme0450	289	245	3.3	290.3	[M-H]-	L-Epicatechin	Polyphenol	811000	676000	875000	720000	779000	912000	44800	123000	66200	29300	67900	19200	81200	75200	48200	318000	334000	317000	325000	C09727	ko00941,ko01110
pme0019	132.1	86.2	1.27	131.095	[M+H]+	L-Leucine	Amino acid and derivatives	8470000	9630000	8660000	8390000	8670000	8020000	8920000	8900000	8410000	7680000	6390000	7290000	8590000	8170000	8660000	9370000	9380000	10100000	9900000	C00123	ko00280,ko00290,ko00966,ko00970,ko01100,ko01110,ko01210,ko01230,ko02010
pme0496	122	78	1.18	123	[M-H]-	Nicotinic acid	Vitamins and derivatives	854000	694000	1250000	808000	661000	803000	533000	435000	525000	541000	453000	428000	38200	41700	38800	687000	743000	759000	810000	C00253	ko00760,ko00960,ko01100,ko01110
pme0516	179.157	87	0.74	180.063	[M-H]-	Inositol	Alcohols	47100	81400	68700	87600	90100	81500	111000	105000	105000	110000	140000	125000	77100	80900	92600	68900	87900	87000	84700	C00137	ko00052,ko00053,ko00562,ko01100,ko02010,ko04070
pme0519	341	119	0.8	342.116	[M-H]-	D-(+)-Sucrose	Carbohydrates	768000	744000	692000	972000	617000	950000	1080000	954000	1250000	1350000	1720000	923000	711000	854000	1630000	628000	1310000	675000	797000	--	--
pme0524	505.169	163	0.8	504.169	[M+H]+	D(+)-Melezitose	Carbohydrates	267000	200000	279000	256000	242000	200000	190000	217000	229000	268000	317000	288000	116000	201000	159000	268000	285000	242000	280000	--	--
pme0534	195.157	74.9	0.81	196.058	[M-H]-	Gluconic acid	Others	163000	132000	177000	169000	166000	164000	207000	150000	152000	196000	176000	173000	123000	122000	151000	139000	137000	165000	148000	C00257	ko00030,ko01100,ko01110,ko01200
pme0543	160.05	115.995	4.23	161.048	[M-H]-	Indole-5-carboxylic acid	Indole derivatives	59500	86300	92100	108000	59400	72500	59300	45400	77500	40100	76100	58900	43900	52300	23800	69800	69400	53600	57100	--	--
pme1014	445.3	341.3	10.73	444.303	[M+H]+	Menaquinone (K2)	Vitamins and derivatives	555000	461000	411000	585000	482000	515000	1060000	563000	831000	690000	748000	768000	533000	473000	316000	15500000	22700000	23900000	24500000	C00828	ko00130,ko01100,ko01110
pme2527	133	116	0.64	132.16	[M+H]+	L(+)-Ornithine	Amino acid and derivatives	550000	506000	499000	204000	277000	280000	101000	89100	263000	145000	80900	120000	285000	329000	293000	351000	298000	300000	359000	C00077	ko00220,ko00330,ko00472,ko00480,ko00999,ko01100,ko01110,ko01210,ko01230,ko02010
pme1368	128	82	1.15	129.079	[M-H]-	L-Pipecolic acid	Amino acid and derivatives	461000	550000	527000	468000	481000	522000	337000	248000	352000	541000	235000	347000	267000	298000	297000	353000	368000	367000	382000	C00408	ko00310,ko00960,ko01100,ko01110
pme0006	116.1	70.1	0.8	115.063	[M+H]+	L-Proline	Amino acid and derivatives	47000000	37200000	38000000	33400000	40200000	36400000	35900000	36500000	38500000	37800000	40700000	41100000	39600000	39600000	39600000	45700000	41700000	41100000	43900000	C00148	ko00330,ko00332,ko00970,ko01100,ko01110,ko01230,ko02010
pme1137	140	94	1.47	139.027	[M+H]+	6-hydroxynicotinic acid	Vitamins and derivatives	160000	953000	183000	113000	204000	185000	182000	152000	32500	163000	75900	130000	283000	506000	436000	321000	334000	349000	339000	C01020	ko00760
pme1162	169.022	125	1.75	170.022	[M-H]-	Gallic acid	Organic acids and derivatives	187000	130000	201000	178000	206000	175000	102000	154000	127000	132000	107000	85000	126000	160000	104000	131000	154000	149000	163000	C01424	--
pme1175	282.092	150	1.55	283.092	[M-H]-	Guanosine	Nucleotide and derivates	1480000	1580000	1750000	1450000	1280000	1430000	1100000	679000	884000	640000	588000	420000	1300000	1410000	1720000	1280000	1270000	1220000	1220000	C00387	ko00230,ko01100
pme1184	268.097	152	1.65	267.097	[M+H]+	Deoxyguanosine	Nucleotide and derivates	97600	153000	113000	115000	112000	115000	131000	83700	103000	72100	61800	144000	108000	91200	105000	131000	120000	138000	120000	C00330	ko00230,ko01100
pme1194	228	112	1.17	227.091	[M+H]+	Deoxycytidine	Nucleotide and derivates	570000	624000	738000	465000	452000	416000	668000	393000	327000	391000	336000	142000	686000	592000	820000	562000	585000	640000	684000	C00881	ko00240
pme1201	273.084	167	5.52	274.084	[M-H]-	Phloretin	Flavanone	32100	44900	27500	42400	34900	46300	3410	39.1	9	9	9	9	20000	35800	30800	29200	21900	18300	25600	C00774	ko00941,ko01110
pme0025	209.1	146	1.91	208.085	[M+H]+	L-Kynurenine	Amino acid and derivatives	298000	315000	288000	291000	248000	274000	242000	230000	236000	172000	132000	119000	229000	201000	226000	255000	251000	248000	246000	C00328	ko00380,ko01100
pme1218	124.03	106	1.2	123.032	[M+H]+	2-Picolinic acid	Organic acids and derivatives	68800	97700	115000	52800	94000	57600	45500	61400	38100	47200	65600	74900	9	9	9	59100	68700	90400	86100	C10164	ko00380,ko01100
pme0050	203	116	2.47	204.09	[M-H]-	L-Tryptophan	Amino acid and derivatives	15700000	15000000	15700000	18000000	16400000	16700000	19100000	16600000	18100000	12900000	13500000	12800000	18000000	18300000	20400000	16400000	15800000	15800000	16600000	C00078	ko00260,ko00380,ko00400,ko00901,ko00966,ko00970,ko01100,ko01110,ko01210,ko01230
pme0009	104	73.7	0.74	105.043	[M-H]-	L-Serine	Amino acid and derivatives	2620000	3070000	2280000	2870000	2850000	2780000	2910000	2760000	3600000	3310000	3340000	4080000	3320000	3420000	3340000	2900000	2770000	2990000	2990000	C00065	ko00260,ko00261,ko00270,ko00460,ko00600,ko00630,ko00920,ko00970,ko00999,ko01100,ko01110,ko01200,ko01230,ko01502,ko02010
pme1261	206.13	76	2.21	205.131	[M+H]+	Pantothenol	Alcohols	175000	7280	32400	62500	128000	119000	31500	25800	17800	7370	7800	12900	127000	122000	198000	89200	92900	99500	92800	C05944	ko00770
pme0011	132	88	0.78	133.037	[M-H]-	L-Aspartic acid	Amino acid and derivatives	11700000	9860000	11200000	9540000	10300000	11100000	8430000	9720000	10900000	8480000	7080000	7310000	9690000	10100000	9730000	9550000	9160000	9950000	10000000	C00049	ko00220,ko00250,ko00260,ko00261,ko00270,ko00300,ko00340,ko00410,ko00460,ko00710,ko00760,ko00770,ko00970,ko01100,ko01110,ko01200,ko01210,ko01230,ko02010
pme1292	167.1	123	2.15	168.042	[M-H]-	Homogentisic acid	Organic acids and derivatives	387000	390000	415000	898000	813000	1020000	77900	54100	78000	54300	43600	51200	9	9	9	274000	271000	265000	261000	C00544	ko00130,ko00350,ko01100
pme1296	285.1	153	1.73	284.076	[M+H]+	Xanthosine	Nucleotide and derivates	978000	1400000	882000	706000	953000	879000	610000	1020000	1030000	502000	477000	448000	942000	980000	926000	1010000	1010000	1030000	1080000	C01762	ko00230,ko00232,ko01100,ko01110
pme0226	131.054	114	0.74	132.054	[M-H]-	L-Asparagine	Amino acid and derivatives	12600000	12500000	12900000	9080000	10100000	9570000	8620000	10900000	11300000	14100000	11400000	11900000	12400000	12600000	11000000	10900000	10700000	10200000	11200000	C00152	ko00250,ko00460,ko00970,ko01100,ko01110,ko01230
pme1346	300.1	168	1.57	299.087	[M+H]+	8-Hydroxyguanosine	Nucleotide and derivates	16100	15900	26900	14200	19100	20700	24700	23300	20100	13600	11500	10900	19100	25000	13900	25800	28700	25600	22400	--	--
pme0039	118.1	72.1	0.85	117.079	[M+H]+	L-Valine	Amino acid and derivatives	22700000	23700000	19100000	19500000	19700000	19100000	21600000	18500000	21500000	18900000	17100000	20000000	21100000	19700000	20000000	23800000	22600000	24000000	23900000	C00183	ko00280,ko00290,ko00460,ko00770,ko00966,ko00970,ko01100,ko01110,ko01210,ko01230,ko02010
pme1373	306	110	1.15	307.057	[M-H]-	2'-Deoxycytidine-5'-monophosphate	Nucleotide and derivates	84000	31700	36700	26900	26000	27300	19200	47000	16000	14500	45200	41300	11200	9880	16400	29300	25100	20700	34300	C00239	ko00240,ko01100
pme1378	282.1	149.6	2.41	281.112	[M+H]+	1-Methyladenosine	Nucleotide and derivates	171000	237000	223000	151000	152000	152000	157000	95800	102000	121000	114000	97900	7250	9970	8250	128000	125000	140000	125000	C02494	--
pme1383	170.1	134.1	1.18	169.074	[M+H]+	Pyridoxine	Vitamins and derivatives	924000	773000	1020000	831000	854000	843000	478000	408000	401000	195000	152000	164000	591000	590000	496000	667000	636000	696000	678000	C00314	ko00750,ko01100
pme0041	132	86	1.28	131.095	[M+H]+	L-Isoleucine	Amino acid and derivatives	7340000	8460000	7410000	6960000	7300000	6950000	8060000	7750000	7040000	6600000	5590000	6400000	7820000	7040000	7150000	8000000	7650000	8500000	8700000	C00407	ko00280,ko00290,ko00460,ko00960,ko00966,ko00970,ko01100,ko01110,ko01210,ko01230,ko02010
pme1417	161.1	144	2.77	160.1	[M+H]+	L-Tryptamine	Alkaloids	51700	31400	53400	55500	41100	54500	66400	53400	77500	78900	115000	113000	27300	59200	7050	71300	55100	59100	45000	C00398	ko00380,ko00901,ko01100,ko01110
pmf0484	132.102	86	1.35	131.095	[M+H]+	alpha-Aminocaproic acid	Amino acid and derivatives	8300000	9460000	8410000	8230000	8350000	7950000	9330000	8710000	8410000	7570000	6480000	7390000	8740000	8050000	8210000	9120000	9300000	9810000	10100000	C01933	--
pme1439	165.047	119	3.84	164.047	[M+H]+	p-Coumaric acid	Phenylpropanoids	2560000	1760000	2630000	3560000	3560000	3810000	367000	407000	364000	302000	239000	331000	124000	114000	144000	1430000	1540000	1520000	1420000	C00811	ko00130,ko00350,ko00360,ko00940,ko00950,ko01100,ko01110
pme1450	231	145	4.49	232.121	[M-H]-	Melatonin	Alkaloids	19500	12000	13500	18200	15800	21600	9	9	9	9	9	9	9	9	9	6470	6580	5120	8460	C01598	ko00380,ko01100
pme1473	296	134	2.89	297.09	[M-H]-	5'-Deoxy-5'-(methylthio)adenosine	Nucleotide and derivates	1530000	1540000	1470000	1660000	1610000	1620000	1190000	1340000	1480000	916000	769000	696000	315000	333000	295000	1030000	1020000	1020000	1010000	C00170	ko00270,ko00908,ko01100
pme1516	307	139	2.77	306	[M+H]+	Epigallocatechin (EGC)	Polyphenol	6750000	8490000	6340000	8590000	8980000	9360000	612000	2010000	1180000	216000	746000	141000	2850000	2780000	1690000	5130000	4780000	5060000	4810000	C12136	ko00941,ko01110
pme1518	403.132	373	7	402.132	[M+H]+	Nobiletin	Flavone	57500	93100	74100	236000	197000	245000	22200	18300	23600	14700	32200	17900	251000	168000	292000	122000	146000	138000	131000	C10112	--
pme1521	303.058	125	4.09	304.058	[M-H]-	Dihydroquercetin (Taxifolin)	Flavonol	30800	4580	11500	19800	21200	24400	9	9	9	9	9	9	9	9	9	9440	11100	13700	7810	C01617	ko00941,ko01100,ko01110
pme1535	305	125	2.34	306.074	[M-H]-	(+)-Gallocatechin (GC)	Polyphenol	3810000	4220000	3310000	4300000	4680000	5030000	345000	858000	457000	146000	442000	94800	286000	349000	207000	1790000	1770000	1720000	1700000	C12127	ko00941,ko01110
pme1539	623.169	314	3.76	624.169	[M-H]-	Isorhamnetin 3-O-neohesperidoside	Flavonol	27100	18800	28200	42700	41600	43100	10100	22100	12300	3920	14800	4600	32600	25300	23000	16300	20400	18700	18800	--	--
pme1550	373.121	343	7.48	372.121	[M+H]+	Tangeretin	Flavone	44800	49600	49800	134000	109000	140000	18900	13300	14800	17500	20900	15300	122000	85300	154000	84500	80400	78300	77000	C10190	--
pme1568	285.048	257	4.99	286.048	[M-H]-	Orobol (5,7,3',4'-tetrahydroxyisoflavone)	Isoflavone	46100	44400	46800	97100	72100	89100	9	9	9	9	9	9	9	9	9	26300	28400	31100	27400	C10510	--
pme1580	287.063	135	5.02	288.063	[M-H]-	Eriodictyol	Flavanone	1950000	1530000	1570000	3400000	3360000	3480000	89300	65700	69200	43900	33300	17000	67300	52300	31600	1050000	954000	1020000	991000	C05631	ko00941,ko01110
pme1588	315.058	151	5.8	316.058	[M-H]-	Isorhamnetin	Flavonol	16300	80400	20900	94100	31700	38300	9	9	9	9	9	9	9	9	9	17100	17400	14300	17300	C10084	--
pme1598	463.132	301	4.01	464.132	[M-H]-	Hesperetin 5-O-glucoside	Flavanone	584000	659000	674000	669000	600000	775000	201000	177000	100000	70500	143000	57600	160000	133000	161000	317000	309000	278000	285000	--	--
pme1599	301.079	165	6.24	302.079	[M-H]-	7-O-Methyleriodictyol	Flavanone	478000	432000	763000	2060000	421000	301000	204000	104000	99400	51000	35600	3150	21700	61800	3510	392000	346000	260000	343000	--	--
pme1606	595.159	287	3.82	594.159	[M+H]+	Kaempferol 3-O-robinobioside (Biorobin)	Flavonol	173000	176000	249000	339000	321000	349000	26900	14200	20500	23200	17500	10800	44400	21000	31000	124000	115000	104000	105000	--	--
pme1622	447.101	285	4.06	448.101	[M-H]-	Kaempferol 3-O-glucoside (Astragalin)	Flavonol	400000	626000	439000	901000	639000	852000	74800	129000	110000	57200	36300	29100	120000	102000	295000	301000	314000	280000	314000	C12249	ko00944,ko01110
pme1635	533.3	371	4.8	534.21	[M-H]-	Arctiin	Phenylpropanoids	9	9	9	8360	7970	8470	3960	7330	6140	4070	4370	3410	6490	4960	7670	6390	7440	3910	7340	C16915	--
pme1637	179.079	146	3.86	180.079	[M-H]-	Coniferyl alcohol	Phenylpropanoids	299000	274000	278000	443000	455000	469000	127000	142000	105000	80400	81500	85700	44500	59400	59700	172000	192000	187000	190000	C00590	ko00940,ko00999,ko01100,ko01110
pme1640	371.1	267	11.69	370.105	[M+H]+	sesamolin	Phenylpropanoids	9	9	9	1130000	1030000	672000	9	9	9	689000	1130000	1010000	9	9	9	37300000	49400000	50100000	53800000	--	--
pme1646	357.142	151	5.34	358.142	[M-H]-	Pinoresinol	Phenylpropanoids	10600	8610	12500	10200	11600	9310	5680	5550	6810	4210	3330	2910	9	9	9	5900	5030	6330	7730	--	--
pme1683	477.2	258	2.18	476.168	[M+H]+	D-Pantothenic dcid	Organic acids and derivatives	2200000	1840000	2600000	1920000	1830000	1800000	2150000	1970000	2190000	1520000	927000	1040000	2060000	1840000	1950000	2050000	2040000	2220000	1920000	C12276	--
pme1691	147.12	87.2	0.81	146.118	[M+H]+	Acetylcholine	Alkaloids	397000	351000	358000	273000	241000	338000	199000	326000	266000	202000	306000	218000	282000	251000	249000	353000	356000	296000	329000	C08201	--
pme1695	223.069	193	4.02	224.069	[M-H]-	Sinapic acid	Phenylpropanoids	232000	294000	244000	369000	253000	358000	61800	64000	48000	44200	27400	36200	37400	44700	30800	114000	129000	135000	110000	C00482	ko00940,ko01100,ko01110
pme1709	138.05	78	3.72	137.048	[M+H]+	Nicotinic Acid Methyl Ester (Methyl Nicotinate)	Vitamins and derivatives	1070000	790000	1340000	1090000	880000	1020000	2380000	1870000	2170000	2370000	2300000	2280000	3090000	3270000	3110000	1750000	1980000	2330000	2580000	--	--
pme1711	117.1	59	2.02	118.063	[M-H]-	3-Hydroxy-3-methyl butyric acid	Organic acids and derivatives	574000	453000	620000	737000	676000	647000	554000	529000	604000	357000	274000	252000	601000	598000	584000	519000	540000	528000	524000	--	--
pme0036	154.1	137	0.65	155.07	[M-H]-	L-Histidine	Amino acid and derivatives	1660000	1560000	1510000	1200000	1280000	1310000	1010000	1170000	1640000	1030000	1300000	1400000	1070000	1120000	1220000	1130000	1200000	1140000	1240000	C00135	ko00340,ko00410,ko00970,ko01100,ko01110,ko01230,ko02010
pme1773	595	287	2.63	595	Protonated	Cyanidin 3-O-rutinoside (Keracyanin)	Anthocyanins	210000	237000	142000	239000	268000	302000	13800	68700	27800	9	9	9	89300	77200	53700	113000	116000	138000	132000	C08620	ko00942
pme1777	611	287	2.08	611	Protonated	Cyanidin 3,5-O-diglucoside (Cyanin)	Anthocyanins	27700	28400	26700	30600	28100	34000	9	9	9	9	9	9	9	9	9	15000	19100	16300	13900	C08639	ko00942
pme1806	367	190.9	3.66	368.111	[M-H]-	Chlorogenic acid methyl ester	Organic acids and derivatives	1070000	526000	308000	352000	391000	530000	36500	46600	68900	24700	31700	134000	28900	36400	19400	239000	221000	214000	207000	--	--
pme1814	153	108	2.59	154.027	[M-H]-	2,5-dihydroxybenzoic acid (Gentisic acid)	Organic acids and derivatives	532000	579000	777000	1080000	1170000	1350000	134000	85200	123000	60500	48000	52200	9	9	9	362000	344000	306000	326000	C00628	ko00350,ko01100
pme1816	353	191	2.47	354.095	[M-H]-	Neochlorogenic acid (5-O-Caffeoylquinic acid)	Organic acids and derivatives	20600000	14300000	11700000	12100000	14600000	18300000	1230000	1610000	2090000	1200000	1160000	906000	1230000	1170000	1160000	6110000	6020000	5720000	5910000	C17147	--
pme1824	153.1	109	2.52	154.027	[M-H]-	Protocatechuic acid	Polyphenol	3190000	3290000	3750000	5930000	6570000	7490000	688000	500000	749000	301000	259000	319000	9	9	9	2050000	1900000	1780000	1790000	C00230	ko00400,ko01100,ko01110
pme1828	118.1	59	0.78	117.079	[M+H]+	Betaine	Alkaloids	2520000	2480000	2260000	1990000	2170000	2040000	2200000	2110000	2620000	2020000	2000000	2680000	2300000	2230000	2210000	2710000	2550000	2610000	2760000	C00719	ko00260,ko01100,ko02010
pme1830	117.03	73	1.38	118.027	[M-H]-	Succinic acid	Organic acids and derivatives	4860000	3200000	4820000	4590000	4440000	4290000	3290000	3470000	3670000	2820000	2850000	2780000	3000000	3140000	2470000	3180000	3340000	3370000	3350000	C00042	ko00020,ko00190,ko00250,ko00350,ko00360,ko00620,ko00630,ko00640,ko00650,ko00760,ko00920,ko01100,ko01110,ko01200
pme1841	103	86	0.59	102.116	[M+H]+	1,5-Diaminopentane	Phenolamides	323000	300000	370000	205000	225000	237000	185000	232000	228000	170000	206000	174000	172000	179000	163000	241000	210000	220000	210000	C01672	ko00310,ko00480,ko00960,ko01100,ko01110
pme1846	179	71	0.77	180.063	[M-H]-	D(+)-Glucose	Carbohydrates	147000	173000	162000	390000	312000	372000	485000	438000	418000	375000	395000	552000	286000	406000	292000	351000	318000	364000	310000	C00031	ko00010,ko00030,ko00052,ko00500,ko00520,ko00901,ko01100,ko01110,ko02010,ko04933
pme1894	183	83	0.77	182.079	[M+H]+	D-Sorbitol	Alcohols	4630000	4940000	5680000	4710000	3860000	5020000	4260000	4690000	5190000	4060000	4420000	4300000	5830000	4710000	4750000	5730000	6230000	6920000	5960000	C00794	ko00051,ko00052,ko01100,ko02010
pme1944	183.08	69	0.77	182.079	[M+H]+	D-Mannitol	Alcohols	37100	38000	42000	43200	43300	41600	42800	29900	33900	33200	33500	32200	39800	39200	33200	32200	39500	45400	46100	C00392	ko00051,ko02010
pme1952	377	243	3.23	376.138	[M+H]+	Riboflavin	Vitamins and derivatives	195000	219000	179000	176000	173000	168000	38000	28100	26300	13600	19500	8860	40300	37200	37700	119000	89700	94400	87200	C00255	ko00740,ko01100,ko01110
pme1977	173.1	111	3.83	174.089	[M-H]-	Suberic acid	Organic acids and derivatives	262000	384000	378000	406000	472000	414000	168000	156000	183000	132000	131000	423000	271000	302000	374000	319000	309000	335000	320000	C08278	--
pme0231	247.1	130	4.18	246.1	[M+H]+	N-(3-Indolylacetyl)-L-alanine	Amino acid and derivatives	74900	41000	40100	29200	23800	27800	26600	14200	41400	10500	10800	18100	25000	27200	31700	37400	26000	39000	32300	--	--
pme2009	149	87	1.25	150.016	[M-H]-	L-(+)-Tartaric acid	Organic acids and derivatives	18100	20900	21900	30500	22500	23700	16100	16400	17500	15000	17700	21900	23500	18400	16900	13200	14700	24200	18500	--	--
pme2019	149	59	0.79	150.053	[M-H]-	DL-Arabinose	Carbohydrates	6510	10600	9570	12800	9920	12400	28100	24900	18600	19100	9810	13000	16200	14500	12400	12400	11900	11000	16000	--	--
pme2021	105	88	1.19	106.027	[M-H]-	DL-Glyceric acid	Organic acids and derivatives	6090	6550	6760	5640	5900	7250	6220	8960	9	9	9	9	9	9	9	5560	7580	4280	6960	--	--
pme2033	133	71	1.1	134.022	[M-H]-	L(-)-Malic acid	Organic acids and derivatives	2540000	3720000	3070000	4570000	4180000	4210000	4920000	4700000	4420000	3890000	4030000	3820000	2840000	3400000	3240000	3410000	3760000	3540000	3630000	C00497	ko00650
pme2036	191	85	0.82	192.063	[M-H]-	Quinic acid	Organic acids and derivatives	55600000	48200000	51700000	46900000	40300000	50500000	36800000	47800000	51100000	42600000	54700000	50400000	49700000	48100000	49500000	51000000	45800000	46900000	50200000	C00296	ko00400
pme3033	104	86	0.69	103.063	[M+H]+	N,N-Dimethylglycine	Amino acid and derivatives	469000	358000	324000	366000	343000	309000	285000	279000	265000	395000	453000	494000	522000	523000	457000	436000	470000	488000	492000	C01026	ko00260,ko01100
pme2050	191	111	0.82	192.027	[M-H]-	Citric acid	Organic acids and derivatives	22700000	17200000	22400000	18500000	20500000	23800000	17300000	16800000	21900000	21000000	24900000	20400000	21000000	21100000	21400000	21000000	18800000	19400000	20600000	C00158	ko00020,ko00250,ko00630,ko01100,ko01110,ko01200,ko01210,ko01230
pme2111	175	87	0.84	176.12	[M-H]-	L-ascorbate	Vitamins and derivatives	1030000	950000	937000	972000	897000	759000	1010000	1300000	1200000	1060000	922000	687000	1780000	1780000	1510000	814000	1050000	1120000	1110000	C00072	ko00053,ko00480,ko01100,ko01110
pme1313	237.1	192	1.97	236.08	[M+H]+	N'-Formylkynurenine	Amino acid and derivatives	34500	36600	33300	49600	34900	35900	35900	18700	27500	12100	18400	24300	27500	40900	33300	46500	46200	51400	48000	C02700	ko00380,ko01100
pme2129	131.08	85	3.56	132.079	[M-H]-	(S)-(-)-2-Hydroxyisocaproic acid	Organic acids and derivatives	537000	231000	278000	403000	467000	408000	339000	179000	260000	195000	144000	157000	251000	370000	377000	324000	269000	311000	325000	--	--
pme2134	121	59	0.79	122.058	[M-H]-	DL-threitol	Alcohols	1610000	1610000	1700000	1610000	1540000	1570000	1540000	1470000	1730000	1420000	1290000	1430000	1330000	1410000	1490000	1390000	1600000	1400000	1670000	--	--
pme2165	155	111	1.17	156.017	[M-H]-	Orotic acid	Vitamins and derivatives	84200	91300	141000	112000	130000	131000	72200	128000	121000	98300	96700	69600	138000	99400	102000	85200	96200	128000	121000	C00295	ko00240,ko01100
pme2169	115	71	1.17	116.011	[M-H]-	Fumaric acid	Organic acids and derivatives	263000	523000	347000	625000	532000	544000	659000	565000	582000	508000	618000	549000	296000	401000	374000	476000	436000	467000	441000	C00122	ko00020,ko00190,ko00220,ko00250,ko00350,ko00360,ko00620,ko00650,ko00760,ko01100,ko01110,ko01200
pme2237	181.08	101	0.76	182.079	[M-H]-	Dulcitol	Alcohols	9	9	9	9	9	9	5200	6830	9430	7840	5550	8770	8780	10100	7470	7500	6180	7840	10400	C01697	ko00052,ko01100
pme2247	303	285	6.5	302.006	[M+H]+	Ellagic acid	Polyphenol	147000	117000	112000	131000	123000	106000	135000	110000	147000	139000	130000	96000	159000	143000	138000	157000	145000	156000	149000	C10788	--
pme2253	177.14	59	0.79	178.048	[M-H]-	L-Gulonic-γ-lactone	Others	298000	277000	240000	265000	279000	245000	146000	222000	185000	220000	161000	150000	98700	154000	126000	241000	209000	89700	105000	C01040	ko00053,ko01100
pme2266	245.09	227	3.35	244.088	[M+H]+	Biotin	Vitamins and derivatives	270000	226000	255000	286000	249000	234000	290000	267000	243000	299000	148000	169000	286000	313000	277000	274000	282000	292000	270000	C00120	ko00780,ko01100,ko02010
pme2268	138	94.01	0.79	137.048	[M+H]+	Trigonelline	Alkaloids	12200000	10800000	10600000	7580000	8710000	7840000	8400000	9980000	10400000	9170000	8230000	9000000	9180000	9130000	8410000	11100000	10300000	11300000	10600000	C01004	ko00760
pme2287	423	302	1.23	425.045	[M-2H]-	Thiamine pyrophosphate	Vitamins and derivatives	7280	11400	12800	9420	9210	8520	10100	11400	12900	9	9	9	31400	27300	34400	13300	18600	16600	15200	C00068	ko00010,ko00020,ko00280,ko00620,ko00640,ko00730,ko01100
pme2292	89	72	0.58	88.1	[M+H]+	Putrescine	Phenolamides	7620000	11500000	9060000	8950000	7770000	8720000	9510000	9740000	7680000	7830000	6580000	5260000	7590000	7120000	7380000	8680000	8370000	8090000	7950000	C00134	ko00330,ko00480,ko00960,ko01100,ko01110,ko02010
pme2319	301.079	164	5.8	302.079	[M-H]-	Hesperetin	Flavanone	18800	5310	12900	22600	11400	14100	9	9	9	9	9	9	9	9	9	7740	5020	6660	5510	C01709	ko00941
pme2362	151	107	2.92	152.047	[M-H]-	Mandelic acid	Organic acids and derivatives	79100	373000	103000	91200	74600	75400	20500	31100	13600	34200	23800	23900	9	9	9	60300	61300	65400	59200	C01984	--
pme2366	122.1	105	2.29	121.089	[M+H]+	Phenethylamine	Others	860000	483000	438000	574000	339000	531000	351000	350000	410000	481000	609000	700000	492000	521000	377000	561000	581000	573000	539000	C05332	ko00360
pme2380	145	101	1.17	146.022	[M-H]-	A-Ketoglutaric acid	Organic acids and derivatives	3960000	4070000	5470000	4240000	4960000	5430000	2290000	2960000	2730000	2170000	2270000	1670000	1190000	1150000	1280000	2840000	2470000	2530000	2580000	--	--
pme0122	189.2	126	1.09	188.116	[M+H]+	N6-Acetyl-L-lysine	Amino acid and derivatives	6150000	9740000	8570000	10200000	8490000	8620000	11700000	7410000	8770000	6410000	5210000	7500000	9050000	7790000	8970000	8200000	9510000	10500000	10000000	C02727	ko00310
pme2459	449.1	287.2	3.82	448.101	[M+H]+	Luteolin 7-O-glucoside (Cynaroside)	Flavone	668000	1080000	717000	1960000	1100000	1570000	175000	244000	213000	143000	92200	46200	190000	207000	449000	556000	553000	522000	538000	C03951	ko00944
pme2478	137.1	108.4	3.07	138.032	[M-H]-	Protocatechuic aldehyde	Polyphenol	51300	50700	65000	130000	137000	150000	24300	16900	25300	7850	12300	8300	9	9	9	47100	48400	49500	45300	C16700	ko00950
pme2493	579.2	287.1	3.75	578.164	[M+H]+	Kaempferol 3,7-dirhamnoside (Kaempferitrin)	Flavonol	124000	158000	111000	156000	105000	173000	10400	53200	23400	9	9	9	9	9	9	72400	71800	75500	62400	C16981	--
pme0170	217.1	158	1.14	216.122	[M+H]+	Nα-Acetyl-L-arginine	Amino acid and derivatives	67300	83600	61700	48100	56100	45500	58000	47200	38300	50400	36200	39300	51900	45100	56800	47700	59200	67500	65600	--	--
pme0191	189.1	86	1.86	188.116	[M+H]+	N-Glycyl-L-leucine	Amino acid and derivatives	124000	106000	139000	126000	132000	134000	112000	105000	108000	89800	60400	80000	148000	139000	124000	123000	126000	130000	149000	C02155	--
pme0075	188.1	128	1.19	189.064	[M-H]-	N-Acetyl-L-glutamic acid	Amino acid and derivatives	44400	62700	61500	46700	29700	35600	29200	37900	53100	28000	26500	24200	29600	37700	25400	45400	32900	35100	41600	C00624	ko00220,ko01100,ko01110,ko01210,ko01230
pme2589	159.1	87	1.22	160.037	[M-H]-	Oxoadipic acid	Organic acids and derivatives	262000	75000	146000	137000	158000	127000	117000	123000	94900	89500	80700	59700	81500	87000	78600	123000	110000	93600	101000	C00322	ko00300,ko00310,ko00380,ko01100,ko01210,ko01230
pme2594	182.05	138	1.67	183.053	[M-H]-	4-Pyridoxic acid	Alkaloids	1370000	1090000	1710000	1520000	1290000	1310000	1750000	1560000	1580000	1160000	677000	601000	1670000	1690000	1660000	1380000	1380000	1420000	1450000	C00847	ko00750,ko01100
pme2598	167.1	123	2.68	168.042	[M-H]-	3,4-Dihydroxybenzeneacetic acid	Organic acids and derivatives	201000	305000	330000	525000	416000	583000	9	9	9	9	9	9	9	9	72600	117000	106000	119000	87900	--	--
pme2603	152	108	2.76	153.043	[M-H]-	3-Hydroxyanthranilic acid	Organic acids and derivatives	48000	44600	63000	58500	71100	74700	9	9	9	9	9	9	9	9	9	29500	15700	30200	18600	C00632	ko00380,ko01100
pme0138	189.2	84	1.17	188.08	[M+H]+	Nα-Acetyl-L-glutamine	Amino acid and derivatives	10500000	15500000	13100000	14200000	12300000	13100000	12800000	13400000	13100000	10700000	8390000	11100000	13200000	13100000	12200000	9990000	13900000	15600000	15500000	--	--
pme2427	222.1	180	2.64	223.085	[M-H]-	N-Acetyl-L-tyrosine	Amino acid and derivatives	36900	27200	28300	30600	28700	31200	17200	22900	22200	19200	12500	16900	21200	22200	22900	22100	21900	23400	25400	--	--
pme2670	121.04	92	3.72	122.037	[M-H]-	4-Hydroxybenzaldehyde	Organic acids and derivatives	3700000	2210000	3270000	6480000	6650000	6820000	1050000	960000	1010000	892000	809000	1220000	105000	170000	97800	2000000	2050000	2030000	2020000	C00633	ko01100
pme2693	131	114	0.75	130.111	[M+H]+	N-Acetylputrescine	Phenolamides	49400	60700	52500	37900	36700	59500	29600	43300	46500	51400	35900	44700	36800	39000	42900	48000	55400	34000	39600	C02714	ko00330,ko01100
pme0252	172.105	130	3.61	173.105	[M-H]-	N-Acetyl-l-leucine	Amino acid and derivatives	113000	118000	86800	104000	111000	124000	89500	64200	78200	47600	27000	48800	88000	55300	88000	97800	74300	82400	78100	C02710	--
pme2709	117.063	71	2.33	118.063	[M-H]-	2-Hydroxy-2-methyl butyric acid	Organic acids and derivatives	15900	11500	13000	19600	17600	18700	12500	7290	12800	7370	7080	9180	16000	16600	19100	14200	14600	16000	12600	--	--
pme2720	144.1	126	4.51	145.053	[M-H]-	Indole-3-carboxaldehyde	Indole derivatives	14000	16500	22800	16700	13000	16900	15300	11800	14600	13200	17400	15800	9	9	9	12200	13800	11800	11900	C08493	--
pme2755	222	144	0.81	221.09	[M+H]+	N-Acetyl-D-glucosamine	Carbohydrates	566000	658000	580000	659000	641000	652000	592000	611000	567000	614000	553000	549000	687000	698000	750000	828000	785000	794000	702000	C00140	ko00520,ko01100,ko02010
pmf0441	206.1	147.1	3.83	207.09	[M-H]-	N-Acetyl-L-phenylalanine	Amino acid and derivatives	1940000	949000	1860000	1380000	1120000	1420000	1380000	1260000	949000	1230000	755000	733000	1970000	1630000	1910000	1280000	1470000	1410000	1390000	C03519	ko00360
pme2776	253.1	137	1.64	252.086	[M+H]+	2'-Deoxyinosine	Nucleotide and derivates	24300	29800	27100	31500	27600	24300	18100	11200	11600	7930	10900	24300	11800	13800	11800	24300	18500	25200	16900	C05512	ko00230,ko01100
pme2786	219	160	3.2	218.106	[M+H]+	N-Acetyl-5-hydroxytryptamine	Alkaloids	83000	77400	77600	111000	61200	86300	123000	104000	111000	72800	104000	118000	198000	218000	255000	130000	129000	140000	151000	C00978	ko00380,ko01100
pme2801	167	150	1.72	166.049	[M+H]+	7-Methylxanthine	Nucleotide and derivates	16200	17500	17200	23400	21900	22100	23700	20400	16000	11900	19000	16000	18400	16100	21700	24000	19700	23600	21000	C16353	ko00232,ko01100,ko01110
pmb2406	510.1	184.4	9.27	509.1	[M+H]+	LysoPC 17:0	Lipids	9	9	9	9	9	9	9	9	9	9	9	9	55800	65100	64000	16700	16300	17800	20200	--	--
pme2828	140	99	0.56	139.027	[M+H]+	4-Nitrophenol	Others	8690000	9810000	9570000	14400000	9940000	11200000	22700000	16000000	16300000	22700000	19100000	17800000	9110000	9200000	7880000	17100000	16800000	16600000	15100000	C00870	--
pme2830	140	79	0.75	141.019	[M-H]-	O-Phosphorylethanolamine	Others	8620	16400	11200	13500	7460	12300	6900	9790	7770	3720	4010	7470	8050	8140	6010	8310	6610	9770	5720	--	--
pme2836	178.08	160	2.99	177.079	[M+H]+	5-Hydroxytryptophol	Indole derivatives	58700	58900	58400	75900	51900	55500	52100	61700	52500	59800	36500	23100	67600	52800	72300	72500	58700	53800	69700	--	--
pme2895	319.05	301	3.5	320.053	[M-H]-	Dihydromyricetin	Flavonol	63000	70200	70400	78700	48100	49700	53900	73400	53300	22700	32100	25400	77400	84400	84400	62400	78400	44700	67200	C02906	ko00941,ko01110
pme2901	353.1	191.1	2.09	354.095	[M-H]-	1-O-Caffeoyl quinic acid	Organic acids and derivatives	905000	564000	410000	548000	508000	317000	47700	51800	71900	34200	45600	35600	42600	35900	16100	167000	241000	209000	155000	--	--
pme2903	137.03	93	3.1	138.032	[M-H]-	4-Hydroxybenzoic acid	Organic acids and derivatives	1160000	831000	1130000	1650000	1610000	1810000	457000	314000	448000	356000	302000	653000	226000	296000	247000	749000	752000	785000	707000	C00156	ko00130,ko00360,ko00790,ko01100,ko01110
pme2909	358	97	1.3	397.46	[M-K]-	(-)-Sinigrin hydrate	Others	18400	14000	12900	17000	15300	12600	18200	11500	13500	20100	12100	18700	14900	12900	18100	16400	15600	11000	17300	--	--
pme3382	160	98	1.17	161.069	[M-H]-	N-Acetylthreonine	Amino acid and derivatives	49100	21400	48700	36600	37700	39200	39000	42200	51800	38200	22400	24300	48300	38400	37800	26600	31000	27300	42300	--	--
pme2949	609.19	301	4.14	610.19	[M-H]-	Hesperetin 7-rutinoside (Hesperidin)	Flavanone	11600	47300	18800	42200	24500	67100	5200	8480	6380	9	9	9	14900	8950	6380	20300	17400	18500	17600	C09755	--
pme2957	271.07	151	5.59	272.069	[M-H]-	Naringenin chalcone	Flavanone	898000	580000	828000	1580000	1190000	1440000	138000	110000	80000	57200	59300	18600	47000	21800	19700	465000	429000	454000	459000	C06561	ko00941,ko01100,ko01110
pme2977	347.3	285	6.56	346.251	[M+H]+	Troxerutin (Trihydroxyethyl rutin)	Flavonol	1230000	923000	1050000	1160000	1130000	887000	1100000	814000	1110000	1110000	1030000	735000	1240000	1020000	1180000	1270000	1290000	1190000	1200000	--	--
pme2991	191	148	4.12	192.042	[M-H]-	Scopoletin (7-Hydroxy-5-methoxycoumarin)	Phenylpropanoids	24500	21700	11000	49100	44900	55800	19700	10100	22500	9	9	9	18800	15800	18900	28000	24200	24900	19000	C01752	ko00940,ko01110
pme2996	161	116.6	4.6	162.032	[M-H]-	4-Hydroxycoumarin	Phenylpropanoids	72300	45800	49200	131000	133000	149000	9	9	9	9	9	9	9	9	9	35000	34200	40400	39400	C20414	--
pme3009	175	99	0.59	174.016	[M+H]+	trans-Citridic acid	Organic acids and derivatives	120000	122000	128000	163000	133000	131000	316000	245000	218000	286000	273000	231000	102000	115000	115000	242000	263000	214000	164000	--	--
pme3011	104.06	68.8	0.7	103.063	[M+H]+	γ-aminobutyric acid	Organic acids and derivatives	384000	359000	251000	315000	335000	280000	257000	242000	211000	332000	412000	387000	496000	506000	502000	460000	477000	494000	441000	C00334	ko00250,ko00330,ko00410,ko00650,ko00760,ko01100
pme1286	385	250	1.37	384.122	[M+H]+	S-(5'-Adenosy)-L-homocysteine	Amino acid and derivatives	7950	7280	6980	8430	6080	8890	9	9	9	9	9	9	31800	25600	28000	15700	18100	16900	16200	C00021	ko00270,ko01100,ko01230
pme1242	322.4	130	1.29	321.1	[M+H]+	S-(methyl)glutathione	Amino acid and derivatives	599000	927000	636000	334000	973000	457000	361000	598000	401000	758000	921000	1340000	330000	283000	299000	399000	462000	714000	619000	C11347	--
pme3034	131.04	69	1.9	132.042	[M-H]-	ethylmalonate	Organic acids and derivatives	47300	51400	53400	46200	50700	48400	36400	40100	39200	36200	22200	26500	50700	41000	29400	38400	39100	50000	53800	--	--
pme2563	249.3	128	1.16	250.062	[M-H]-	γ-Glu-Cys	Amino acid and derivatives	134000	153000	168000	110000	111000	103000	102000	200000	197000	139000	105000	114000	91700	124000	144000	104000	122000	107000	121000	C00669	ko00480,ko01100
pme3069	556.28	371	10.23	555.284	[M+H]+	Taurocholic acid	Organic acids and derivatives	11900000	12200000	12100000	11800000	11300000	11800000	12300000	12400000	12300000	12500000	12400000	12500000	12300000	12500000	12200000	12100000	12100000	12400000	12600000	C05122	ko00430,ko01100
pme3081	169.09	134	0.69	168.09	[M+H]+	4-(Aminomethyl)-5-(hydroxymethyl)-2-methylpyridin-3-ol	Alcohols	21600	20000	23900	10800	16600	16500	12400	10300	11700	13300	16500	13900	12700	18300	9690	19000	16600	16400	20500	C00534	ko00750,ko01100
pme3083	164.04	120	3.84	165.043	[M-H]-	2-(Formylamino)benzoic acid	Organic acids and derivatives	5530000	3800000	6050000	8320000	8280000	10000000	815000	947000	913000	648000	533000	679000	311000	288000	315000	3080000	3100000	3000000	2840000	--	--
pme3104	150	133	0.77	149.07	[M+H]+	1-Methyladenine	Nucleotide and derivates	670000	505000	622000	504000	568000	561000	659000	511000	577000	510000	502000	620000	586000	456000	556000	621000	744000	839000	672000	C02216	--
pme3123	209	179	3.86	210.089	[M-H]-	Sinapyl alcohol	Phenylpropanoids	1290000	877000	1070000	1290000	1140000	1230000	808000	926000	634000	452000	421000	306000	64300	57800	64000	703000	667000	685000	735000	C02325	ko00940,ko01100,ko01110
pme3129	463	301	4.16	464.096	[M-H]-	Quercetin 4'-O-glucoside (Spiraeoside)	Flavonol	458000	494000	538000	511000	416000	579000	152000	128000	82700	50700	85800	45400	127000	106000	93300	235000	220000	212000	238000	--	--
pme3151	213	97	1.23	214.016	[M-H]-	Deoxyribose 5-phosphate	Nucleotide and derivates	8110	18500	14400	4830	10000	12800	9	9	9	9	9	9	9	9	9	7390	7260	8850	12400	--	--
pme3154	147.07	59	1.44	148.074	[M-H]-	(Rs)-Mevalonic acid	Organic acids and derivatives	168000	167000	226000	154000	154000	155000	105000	128000	177000	138000	117000	97800	178000	184000	177000	154000	160000	165000	181000	--	--
pme3160	259	97	0.9	260.03	[M-H]-	D-Glucose 6-phosphate	Carbohydrates	1320000	1680000	1490000	1240000	1460000	1520000	1080000	1270000	1130000	400000	601000	593000	1950000	2110000	2350000	1320000	1530000	1440000	1460000	C00092	ko00500,ko00562,ko00999,ko01100
pme3163	289	97	0.83	290.04	[M-H]-	D-Sedoheptuiose 7-phosphate	Carbohydrates	43300	58800	43500	54200	64800	66100	41800	51400	47400	41400	30700	23000	29000	22200	28400	46700	42200	38400	42000	--	--
pme3171	322	97	0.81	323.052	[M-H]-	Cytidine 5'-monophosphate (Cytidylic acid)	Nucleotide and derivates	7100	11700	8340	15000	11300	12500	10200	18800	20900	28000	28000	34300	13800	11300	13000	10000	8750	13200	18800	C00055	ko00240,ko01100
pme3184	332	136	1.31	331.068	[M+H]+	2'-Deoxyadenosine-5'-monophosphate	Nucleotide and derivates	537000	697000	784000	626000	619000	674000	742000	692000	605000	514000	445000	446000	764000	673000	674000	630000	807000	1070000	922000	C00360	ko00230,ko01100
pme3186	169	79	0.94	169.998	[M-H]-	Dl-Glyceraldehyde3-phosphate	Organic acids and derivatives	62100	81700	82000	101000	79700	66200	86500	90000	54500	48000	74600	54500	265000	257000	197000	103000	105000	134000	150000	--	--
pme3188	323	211	1.17	324.036	[M-H]-	Uridine 5'-monophosphate	Nucleotide and derivates	34600	31700	34500	31400	28000	32300	15200	13700	22800	10900	13500	14200	9	9	9	14800	15400	19800	16500	C00105	ko00240,ko01100
pme3207	141.03	59	0.66	142.027	[M-H]-	trans,trans-Muconic acid	Organic acids and derivatives	1070000	640000	735000	682000	405000	1090000	602000	1170000	745000	510000	1090000	407000	916000	498000	479000	569000	548000	653000	670000	--	--
pme3208	445	283	3.52	446.121	[M-H]-	Glycitin	Isoflavone	21500	19800	23200	19800	24200	24500	14400	19200	15700	7960	10300	8440	18000	20800	15300	20900	19700	17300	17800	C16195	ko00943
pme3211	463	301	3.83	464.096	[M-H]-	Quercetin 3-O-glucoside (Isotrifoliin)	Flavonol	89100	54500	42300	186000	69200	164000	54600	41300	30800	15800	15700	10900	53700	34700	36200	60700	73500	58300	52500	C05623	ko00944,ko01100,ko01110
pme3246	341	179	2.76	342.132	[M-H]-	Coniferin	Phenylpropanoids	405000	454000	755000	533000	477000	539000	743000	680000	834000	512000	383000	350000	556000	586000	695000	521000	623000	607000	587000	C00761	ko00940
pme3268	449	287	3.98	448.101	[M+H]+	Kaempferol 3-O-galactoside (Trifolin)	Flavonol	463000	694000	493000	855000	663000	929000	94600	134000	124000	93400	55500	23000	161000	141000	265000	366000	339000	328000	344000	C12626	ko00944
pme3279	287	153	4.94	286.048	[M+H]+	2'-Hydroxygenistein	Isoflavone	175000	198000	211000	320000	213000	320000	13800	8870	13400	9	9	9	9	9	9	107000	101000	111000	106000	C12134	ko00943
pme3282	273	229	3.43	274.084	[M-H]-	Afzelechin (3,5,7,4'-Tetrahydroxyflavan)	Flavanone	22300	17300	16300	17800	21700	19400	14300	22600	23100	12100	8890	8440	23700	27300	24200	25900	13200	17000	21200	C09320	ko00941,ko01110
pme3300	301	151	4.5	302.043	[M-H]-	Tricetin	Flavone	26100	44300	34400	181000	55200	48700	7820	7790	5380	9	9	9	9	9	9	21500	26600	25800	27500	C10192	ko00941
pme3305	149	131	3.65	150.068	[M-H]-	p-Coumaryl alcohol	Phenylpropanoids	337000	173000	348000	385000	355000	394000	83100	83100	60200	26300	27700	18600	5600	8760	13700	147000	148000	134000	131000	C02646	ko00940,ko01100,ko01110
pme3309	145.06	101	2.68	146.058	[M-H]-	2-Methylglutaric acid	Organic acids and derivatives	529000	435000	526000	460000	459000	495000	298000	305000	320000	226000	187000	297000	436000	442000	442000	383000	441000	388000	407000	--	--
pme3313	259	97	0.9	260.03	[M-H]-	D-Fructose 6-phosphate	Carbohydrates	465000	472000	434000	472000	452000	505000	329000	473000	369000	199000	206000	193000	620000	633000	759000	495000	477000	540000	480000	C00085	ko00052,ko00500,ko00710,ko01100,ko01200
pme3333	153.06	136.1	1.53	152.059	[M+H]+	1,4-dihydro-1-Methyl-4-oxo-3-pyridinecarboxamide	Alkaloids	77700	73900	69800	77600	71500	63300	63300	106000	92300	71600	50400	33500	99700	96700	69100	69900	77400	71700	84500	--	--
pme3336	382	206	2.07	383.108	[M-H]-	N6-Succinyl Adenosine	Nucleotide and derivates	226000	197000	179000	150000	160000	157000	95500	114000	143000	127000	92800	84400	302000	258000	276000	162000	179000	174000	169000	--	--
pme3346	131.08	85	2.58	132.079	[M-H]-	5-hydroxyhexanoic acid	Organic acids and derivatives	29400	20300	31400	28300	33800	30200	21600	18400	23700	9	9	9	27900	39300	44700	22100	31700	30100	19200	--	--
pme3369	315	165	6.33	316.058	[M-H]-	Rhamnetin (7-O-methxyl quercetin)	Flavonol	124000	155000	112000	493000	199000	258000	25900	22700	8580	9	9	9	9	9	9	85700	89000	81500	90100	C10176	--
pme0174	132.1	57	1.33	131.058	[M+H]+	N-Propionylglycine	Amino acid and derivatives	1190000	1390000	1180000	1110000	1460000	1340000	1390000	1290000	1240000	1060000	984000	1080000	1190000	1210000	1190000	1210000	1180000	1310000	1500000	--	--
pme2617	166	102	0.76	165.046	[M+H]+	Methionine sulfoxide	Amino acid and derivatives	2210000	2020000	1830000	1980000	1900000	1970000	1820000	1890000	1900000	2010000	2020000	2230000	2100000	2080000	2000000	2480000	2360000	2670000	2290000	--	--
pme3400	447.12	285	5.21	446.121	[M+H]+	Sissotrin	Isoflavone	4490	19800	27000	9	9	9	9	9	9	9	9	9	44600	47700	57200	14900	17200	13800	18900	C05376	ko00943
pme3416	177	133.2	3.31	178.027	[M-H]-	Esculetin (6,7-dihydroxycoumarin)	Phenylpropanoids	72000	86600	62400	96000	64100	108000	9	9	9	9	9	9	9	9	9	39300	36700	38600	25000	C09263	--
pme3422	207.1	192	3.58	208.037	[M-H]-	6-Methoxy-7,8-DihydroxyCoumarin	Phenylpropanoids	25200	50800	46700	58300	57000	52000	47200	68500	46600	43600	43300	26500	9	9	9	24900	34700	30600	29800	C09265	--
pme3428	339.1	177	2.72	340.079	[M-H]-	Esculin (6,7-Dihydroxycoumarin-6-glucoside)	Phenylpropanoids	88300	179000	43100	75700	89600	107000	25400	19900	31500	16100	7500	6310	20700	19400	14700	47200	51700	36700	42500	C09264	--
pme3437	213.07	154.1	4.57	212.069	[M+H]+	Eudesmic acid (3,4,5-trimethoxybenzoic acid)	Organic acids and derivatives	30900	59300	41200	79600	37800	77900	9	9	9	9	9	9	9	9	9	27400	23700	29800	21500	--	--
pme3442	477.1	301	3.67	478.36	[M-H]-	Quercetin 7-O-β-D-Glucuronide	Flavonol	6200	13100	21400	9	9	9	9	9	9	5410	4580	6680	31700	9230	261000	24000	18600	18900	22300	--	--
pme3443	207.1	192	4.58	208.074	[M-H]-	Sinapinaldehyde	Phenylpropanoids	3350000	2070000	4490000	2400000	2700000	3030000	3170000	15900000	12200000	3310000	2730000	2890000	58200	60200	48300	3750000	3470000	3640000	3610000	--	--
pme3453	147.1	129	4.4	148.052	[M-H]-	p-Coumaraldehyde	Phenylpropanoids	11900	9070	12000	26700	22000	23500	9	9	9	9	9	9	9	9	9	9530	8800	8790	8250	--	--
pme3459	317.2	299	8.11	316.204	[M+H]+	Caffeyl alcohol	Phenylpropanoids	13700	16300	12600	9	9	9	10700	9140	15800	20400	14200	12100	7900	16800	11100	27100	17800	16300	21300	C09066	--
pme3461	301.1	151	5.71	302.279	[M-H]-	Homoeriodictyol	Flavanone	69700	29100	52700	71800	54300	53100	13100	21500	11600	9280	10200	7260	6770	5430	4520	25200	20200	28500	25700	C09756	ko00941
pme3469	741.22	433	3.38	740.216	[M+H]+	Kaempferol-3-O-robinoside-7-O-rhamnoside (Robinin)	Flavonol	19400	34300	29500	29700	29700	29600	4580	8220	5610	9	9	9	9	9	9	7720	8680	7870	8430	C10178	--
pme3473	271.07	151	5.59	272.069	[M-H]-	Butin	Flavone	879000	570000	777000	1550000	1140000	1280000	133000	115000	86800	62300	58800	15300	41900	24600	18800	415000	444000	413000	432000	C09614	ko00941
pme3478	277.13	146	2.91	278.13	[M-H]-	Pantetheine	Vitamins and derivatives	874000	632000	1070000	373000	448000	383000	350000	440000	491000	485000	309000	359000	229000	184000	204000	435000	409000	399000	423000	C00831	ko00332,ko00770
pme3505	353.15	233	8.32	354.147	[M-H]-	Xanthohumol	Flavanone	3320	62100	77900	276000	6410	4700	9	9	9	9	9	9	9	9	9	30300	25900	25600	24300	C16417	ko00941
pme3609	287	213	3.41	287.24	Protonated	Cyanidin	Anthocyanins	47500	22500	67400	45300	42800	58200	9	9	9	9	9	9	9	9	9	19700	16800	29600	25500	C05905	ko00941,ko00942,ko01110
pme3705	193.141	73	0.79	194.043	[M-H]-	D-glucoronic acid	Others	12100	14900	21400	19100	14600	26100	22000	13800	25100	30300	29200	10700	18400	22200	25000	19800	12200	23900	20900	C00191	ko00040,ko00053,ko00520,ko00562,ko01100
pme3719	165.05	75	0.82	166.048	[M-H]-	D-Xylonic acid	Organic acids and derivatives	876000	810000	1120000	1050000	1080000	1050000	439000	482000	495000	765000	710000	657000	252000	232000	275000	520000	554000	557000	564000	--	--
pme3732	244.086	112	0.82	243.086	[M+H]+	Cytidine	Nucleotide and derivates	2420000	1490000	2300000	1840000	1390000	1740000	1960000	1460000	1940000	1910000	1930000	891000	1820000	1950000	2390000	2210000	2890000	2310000	2190000	C00475	ko00240,ko01100
pme3388	189	144	0.67	188.127	[M+H]+	H-HomoArg-OH	Amino acid and derivatives	424000	357000	321000	336000	324000	327000	252000	298000	279000	409000	444000	440000	277000	289000	298000	334000	354000	358000	338000	C01924	--
pme3838	346.2	152	1.63	345.047	[M+H]+	Guanosine 3',5'-cyclic monophosphate	Nucleotide and derivates	198000	225000	218000	119000	171000	132000	29800	27700	34100	15200	17300	40400	8050	8100	6090	108000	124000	115000	94200	C00942	ko00230
pme3961	252	136	1.85	251.102	[M+H]+	Deoxyadenosine	Nucleotide and derivates	265000	318000	255000	358000	344000	369000	144000	129000	126000	82600	92500	252000	106000	118000	108000	243000	211000	227000	216000	C00559	ko00230,ko01100
pme3967	312	180	2.26	311.123	[M+H]+	2-(dimethylamino)guanosine	Nucleotide and derivates	156000	205000	193000	144000	115000	124000	247000	134000	169000	148000	109000	88800	155000	167000	208000	202000	207000	203000	208000	--	--
pme3970	243	153	1.16	244.07	[M-H]-	β-Pseudouridine	Nucleotide and derivates	60300	98900	69900	101000	57500	81700	97900	106000	76100	66100	64400	67100	72700	89200	91500	85600	82000	80200	70200	C02067	ko00240
pme3982	267.08	135	1.49	268.081	[M-H]-	Hypoxanthine-9-β-D-arabinofuranoside	Nucleotide and derivates	34400	31700	30300	42600	29000	40000	8140	10800	19100	9	9	9	29100	27100	37600	26800	22700	15100	22100	--	--
pmf0012	595.2	457.2	3.11	594.159	[M+H]+	6,8-di-C-glucoside Apigenine	Flavone	9	9	9	9	9	9	16600	21400	45100	10700	12300	64100	9	9	9	6370	6450	15100	15900	--	--
pmf0014	355.1	193	2.99	354.309	[M+H]+	Scopolin	Phenylpropanoids	371000	307000	220000	415000	372000	434000	114000	187000	248000	128000	102000	86400	199000	187000	183000	272000	281000	271000	247000	C01527	ko00940,ko01110
pme1090	308	233	1.17	307.084	[M+H]+	Glutathione reduced form	Amino acid and derivatives	673000	990000	701000	691000	1100000	819000	795000	1040000	779000	782000	844000	995000	1110000	902000	966000	1000000	1030000	984000	967000	C00051	ko00270,ko00480,ko01100,ko02010
pmb0962	235.1	118.3	0.79	234.1	[M+H]+	Lysine butyrate	Amino acid and derivatives	2390000	1520000	1610000	1650000	1270000	1540000	1830000	1260000	2060000	1020000	888000	888000	2460000	1660000	1710000	2170000	2490000	1690000	2000000	--	--
pmf0032	341.1	179	0.74	342.116	[M-H]-	Galactinol	Carbohydrates	3280000	2560000	3130000	3540000	2820000	3850000	3270000	3370000	4180000	4750000	4910000	4450000	3170000	4090000	3810000	2920000	3110000	2800000	2870000	--	--
pmf0035	259	97	0.79	260.03	[M-H]-	Glucose-1-phosphate	Carbohydrates	826000	1680000	1450000	1370000	1450000	1460000	943000	1140000	1090000	505000	624000	553000	1940000	2200000	2330000	1460000	1260000	1410000	1410000	--	--
pmf0042	265.2	148	2.09	264.184	[M+H]+	Oxymatrine	Alkaloids	11000	11400	10200	10100	11800	10300	11500	7090	10600	10800	6800	10100	12900	11300	12700	12200	12500	14200	9480	C10749	--
pmf0052	249.2	150	1.83	248.189	[M+H]+	Sophoridine	Alkaloids	8640	10500	8850	14800	14400	5270	8680	8480	6990	9	9	9	9	9	9	8630	8260	8600	9330	--	--
pmf0057	271.07	151	5.6	272.068	[M-H]-	4,2',4',6'-Tetrahydroxychalcone	Flavone	878000	581000	807000	1610000	1130000	1280000	134000	121000	80400	64200	54900	20200	48700	24300	15600	448000	428000	452000	444000	C06561	ko00941,ko01100,ko01110
pmf0058	271	150.894	5.6	272.068	[M-H]-	4',5,7-Trihydroxyflavanone	Flavanone	879000	604000	795000	1610000	1160000	1290000	149000	118000	70200	64300	58000	22100	36800	21100	16000	444000	430000	443000	451000	C00509	ko00941,ko00943,ko01100,ko01110
pmf0063	785.4	623.2	3.22	786.258	[M-H]-	Echinacoside	Phenylpropanoids	10600	14700	13500	14500	18200	20700	4930	5290	2970	9	9	9	6150	6980	4210	11400	8930	13200	9890	C10450	--
pmf0070	415.386	119.197	7.73	414.386	[M+H]+	β-Sitosterol	Sterides	17700000	18200000	31500000	17300000	18900000	15900000	21900000	18000000	21700000	18500000	22900000	23000000	22400000	17300000	14900000	20000000	18400000	18800000	18700000	C01753	ko00100,ko01110
pmf0073	399.37	234.995	12.21	400.37	[M-H]-	Campesterol	Sterides	24400	24300	24100	26100	24700	25000	21600	21200	20800	20200	20300	21100	19400	18700	18600	25200	20900	17400	23200	C01789	ko00100,ko00905,ko01100,ko01110
pmf0079	457.376	375.1	12.19	458.376	[M-H]-	Soyasapogenol B	Sterides	3230000	3000000	3060000	2920000	3090000	3220000	2880000	2970000	2940000	2880000	2860000	3040000	2860000	2940000	2820000	3320000	3160000	3170000	2880000	C08980	--
pmf0085	427.386	345	12.2	426.386	[M+H]+	Cycloartenol	Sterides	290000	294000	306000	298000	301000	286000	279000	335000	279000	281000	284000	278000	269000	263000	263000	310000	292000	270000	256000	C01902	ko00100,ko01100,ko01110
pmf0091	427.386	344.995	12.2	426.386	[M+H]+	2,3-Oxidosqualene	Sterides	303000	301000	300000	309000	302000	297000	278000	272000	289000	275000	281000	281000	253000	263000	259000	309000	280000	259000	256000	--	--
pmf0095	207.1	133.1	5.64	208.21	[M-H]-	Methyl ferulate	Phenylpropanoids	86700	53000	74100	58500	55200	60400	119000	94100	70500	108000	150000	116000	64400	64700	48100	70800	77600	87400	89500	--	--
pmf0098	177	145	5.47	178.18	[M-H]-	trans-4-Hydroxycinnamic acid Methyl Ester	Phenylpropanoids	14400	9970	12000	11700	10400	10100	4950	3010	5050	5180	7290	5360	8910	7230	5950	7610	8530	7230	8930	--	--
pmf0104	181.042	117	3.29	180.042	[M+H]+	Caffeic acid	Phenylpropanoids	155000	128000	98100	127000	75200	128000	9	9	9	9	9	9	9	9	9	93300	76400	71100	40200	C01481	--
pmf0118	565.055	322.9	1.17	610.019	[M-2Na+H]-	Uridine 5'-diphosphoglucose disodium salt	Nucleotide and derivates	835000	1100000	1100000	811000	957000	976000	705000	1050000	932000	724000	861000	898000	1220000	1010000	1300000	1050000	961000	919000	1130000	--	--
pmf0131	353.095	135.1	2.88	354.095	[M-H]-	Cryptochlorogenic acid	Organic acids and derivatives	9380000	5750000	4480000	4340000	5450000	7360000	420000	618000	861000	490000	443000	357000	306000	343000	362000	2210000	2280000	2350000	2410000	--	--
pmf0132	141	123	1.9	140.011	[M+H]+	Coumalic acid	Organic acids and derivatives	53200	36100	56900	34100	39600	42500	24500	24400	35400	20500	9	9	9	9	9	23400	22100	26600	24500	--	--
pmf0136	565.055	322.9	1.14	566.055	[M-H]-	UDP-α-D-glucose	Nucleotide and derivates	1050000	1430000	1260000	1070000	1020000	1280000	841000	1220000	1090000	895000	1120000	1100000	1520000	1190000	1520000	1210000	1130000	1200000	1200000	C00029	ko00040,ko00052,ko00053,ko00240,ko00500,ko00520,ko00561,ko00908,ko01100
pmf0138	179	59	0.78	180.063	[M-H]-	D-(+)-Mannose	Carbohydrates	410000	528000	476000	1150000	883000	1010000	1370000	1270000	1080000	993000	1080000	1280000	657000	968000	602000	828000	782000	918000	884000	C00159	ko00051,ko00052,ko00520,ko01100,ko02010
pmf0139	179	59	0.77	180.063	[M-H]-	D-(+)-Galactose	Carbohydrates	178000	233000	294000	476000	356000	382000	636000	582000	421000	472000	526000	573000	304000	407000	272000	333000	261000	429000	426000	C00124	ko00052,ko01100
pmf0141	121	76.9	4.58	122.073	[M-H]-	2-Phenylethanol	Others	814000	515000	798000	2610000	1630000	1750000	2800000	669000	832000	796000	1100000	881000	877000	633000	1200000	1850000	2360000	2770000	2670000	C05853	ko00360
pmf0152	291	247	3	292.022	[M-H]-	Brevifolincarboxylic acid	Phenylpropanoids	35200	31400	34900	26200	38000	53800	9	9	9	9	9	9	9	9	9	16300	20800	16800	11400	--	--
pmf0174	157.2	157.2	7.7	158.281	[M-H]-	1-Decanol	Alcohols	17600000	14200000	16100000	23800000	23400000	14800000	27700000	15600000	17200000	18200000	19200000	16500000	17800000	16300000	17600000	18600000	18400000	18300000	18700000	C01633	--
pmf0175	157.2	157.2	7.7	158.281	[M-H]-	2-Decanol	Alcohols	18000000	13900000	16100000	24300000	24000000	15100000	28100000	16200000	17300000	18500000	19900000	16600000	18000000	16800000	18200000	19200000	18800000	19300000	19100000	--	--
pmf0179	623.169	315.1	3.93	624.169	[M-H]-	Narcissoside	Flavonoid	158000	102000	137000	189000	181000	187000	55600	85600	65600	28100	63100	21700	148000	127000	91700	86200	108000	110000	105000	--	--
pmf0196	166.975	78.7	1.27	205.938	[M]-	Phosphoenolpyruvic acid	Organic acids and derivatives	9	9	9	9	9	9	62100	81400	69700	150000	246000	175000	287000	253000	277000	149000	106000	149000	144000	--	--
pmf0204	465.096	303	3.79	464.096	[M+H]+	Hyperoside	Flavonoid	225000	160000	138000	320000	174000	307000	112000	75900	75300	54700	58100	47600	121000	81900	90800	123000	86200	122000	121000	--	--
pmf0208	465.096	303	3.9	464.096	[M+H]+	Isoquercitroside	Flavonoid	246000	176000	172000	340000	202000	334000	85700	92600	54800	33800	53400	29400	126000	88500	58700	119000	125000	128000	136000	--	--
pmf0209	306.199	137	7.45	305.199	[M+H]+	Capsaicin	Alkaloids	8790	7050	10300	34000	28500	34000	17900	23700	20500	9	9	9	13700	20200	27600	20200	18300	17800	18100	C06866	ko00360,ko01100,ko01110
pmf0217	259.014	78.9	0.71	304.1	[M-2Na+H]-	D-Glucose-6-phosphate disodium salt	Others	1090000	1290000	1200000	1100000	1110000	1070000	753000	806000	837000	344000	380000	375000	1380000	1430000	1720000	1020000	1070000	1030000	1020000	--	--
pmf0218	166.959	78.8	0.84	233.99	[M-3Na+2H]-	Phosphoenolpyruvate trisodium salt	Organic acids and derivatives	9	9	9	9	9	9	27300	26500	11900	26600	39200	36400	112000	95400	147000	52500	56000	40300	41400	--	--
pmf0220	259.022	97	0.78	303.994	[M-2Na+H]-	D-Fructose 6-phosphate-disodium salt	Carbohydrates	997000	1510000	1420000	1280000	1200000	1300000	869000	989000	978000	540000	558000	548000	1800000	1830000	1850000	1430000	1240000	1360000	1300000	--	--
pmf0234	563.1	443.1	3.47	564.148	[M-H]-	Isoschaftoside	Flavonoid	96900	86700	116000	103000	114000	107000	116000	120000	88700	72400	87800	78300	115000	107000	116000	115000	92200	99700	118000	--	--
pmf0243	271.11	98.9	12.32	270.11	[M+H]+	Benzyl β-D-Glucopyranoside	Others	790000	762000	749000	741000	733000	713000	665000	666000	661000	643000	665000	643000	591000	583000	578000	768000	672000	600000	578000	--	--
pmf0246	449.101	327	3.54	448.101	[M-H]-	Orientin	Flavonoid	55600	33000	45100	41000	61400	51400	7290	9700	9	9	9	9	15800	17300	13800	25500	23200	21700	18300	C10114	--
pmf0248	403.4	373.1	6.99	402.35	[M+H]+	delta-Tocopherol	Vitamins and derivatives	19200	32100	19500	89400	72600	87300	4980	6680	5320	5620	9830	5880	87100	53000	95100	41100	51600	41500	45600	C14151	ko00130,ko01100,ko01110
pmf0256	101.104	84.7	1.23	102.104	[M-H]-	3-Methyl-1-pentanol	Alcohols	8640	11100	10100	18900	16500	10400	19600	13800	11200	24700	26000	31800	11800	9970	7400	11000	16600	9810	11800	--	--
pmf0260	373.121	312.8	6.52	372.121	[M+H]+	Sinensetin	Flavonoid	9	2550	9	5830	5140	6750	9	9	9	9	9	9	5380	5820	9030	4350	3800	4710	5090	C10186	--
pmf0265	177.027	88.9	4.44	178.027	[M-H]-	5,7-Dihydroxychromone	Flavonoid	17400	7670	10700	29500	21600	21100	9	9	9	9	9	9	9	9	9	8150	8660	6300	7700	C09001	--
pmf0267	160.048	115.9	4.37	161.048	[M-H]-	Indole-3-carboxylic	Alkaloids	66500	110000	88300	128000	99700	80700	80300	60600	85800	51400	74700	73300	9	9	9	65400	64000	58300	74200	C19837	--
pmf0271	165.047	146.8	3.84	164.047	[M+H]+	(E)-p-coumaric acid	Phenylpropanoids	4770000	3530000	5380000	7450000	6790000	8200000	700000	755000	622000	608000	474000	711000	226000	340000	251000	2710000	2970000	2800000	2820000	C00811	ko00130,ko00350,ko00360,ko00940,ko00950,ko01100,ko01110
pmf0275	303.043	121.3	5.23	302.043	[M+H]+	Herbacetin	Flavonoid	94900	46900	73700	64600	60100	49200	59600	39300	70400	91900	87800	70000	63700	53800	63500	64900	68000	68800	67700	--	--
pmf0277	519.194	501.2	10.68	518.194	[M+H]+	Gossypol	Polyphenol	89800	70200	55800	40800	38100	39600	53600	55900	51000	46000	47500	47500	56700	56800	54600	73200	45000	41400	50600	C07667	ko00909,ko01110
pmf0279	465.095	229.2	3.76	464.095	[M+H]+	Gossypitrin	Flavonoid	8180	9350	5490	12500	7990	7640	9830	6520	13200	15400	19600	13000	10400	9500	9670	9310	10900	8760	8690	--	--
pmf0280	193	113.1	0.65	194.043	[M-H]-	D-Galacturonic acid	Organic acids and derivatives	3890000	3520000	3690000	3300000	3410000	3580000	3060000	4160000	3730000	3750000	4060000	4210000	4780000	3890000	3480000	3470000	3720000	3610000	3810000	C00333	ko00040,ko00053,ko00520,ko01100,ko02010
pmf0282	341.116	113	0.73	342.116	[M-H]-	Melibiose	Carbohydrates	445000	504000	497000	598000	472000	508000	562000	479000	569000	605000	454000	678000	630000	542000	645000	472000	565000	525000	436000	C05402	ko00052,ko02010
pmf0284	177.063	162	4.64	178.063	[M-H]-	4-Hydroxy-3-methoxycinnamaldehyde	Phenylpropanoids	508000	477000	614000	866000	863000	884000	380000	758000	549000	285000	262000	350000	39200	47100	36000	405000	395000	416000	414000	C02666	ko00940,ko01100,ko01110
pmf0286	295.308	195.2	8.89	296.308	[M-H]-	Phytol	Terpene	8560	11200	9300	10300	8570	20400	9530	6940	11600	8660	6700	7440	20300	20000	17800	10800	10800	10700	12900	C01389	--
pmf0289	336.159	148	4.31	335.159	[M+H]+	Riboprine	Nucleotide and derivates	7290	5250	13000	19000	6090	8110	4090	4460	3630	9	9	9	11000	6920	5610	6090	6510	9700	6080	C16427	ko00908,ko01110
pmb2804	311.1	171.3	7.81	312.1	[M-H]-	13-HPODE	Lipids	9	9	9	9	9	9	9250	9540	8650	9	9	9	74600	86800	73900	25500	24100	28700	26700	C04717	ko00591,ko01100
pmd0144	550.37	184	10.12	549.37	[M+H]+	LysoPC 20:1 (2n isomer)	Lipids	9	9	9	9	9	9	9	9	9	9	9	9	519000	527000	497000	122000	155000	166000	168000	--	--
pmf0312	164.043	148.8	4.47	165.043	[M-H]-	Coixol	Alkaloids	32200	25800	41100	33700	20700	36300	19100	12900	12900	16000	23000	11100	9	9	9	14700	16000	15000	14900	--	--
pmf0314	289.261	157	4.87	290.261	[M-H]-	ABIENOL	Others	10100	6430	5910	7250	7650	4990	6260	5910	6520	7770	5020	5530	7480	5970	6540	7540	6220	4550	4210	--	--
pmf0327	241.1	198	4.43	242.08	[M-H]-	lumichrome	Alkaloids	14400	17200	14800	13900	16500	13400	12700	19200	14500	14900	9030	14100	5020	4710	3700	10400	11600	12500	12300	C01727	ko00740
pmf0336	160	116	4.37	161.048	[M-H]-	Indole-3-carboxylic acid	Alkaloids	87400	93300	77900	115000	86900	93200	61300	57900	76800	71000	88700	58700	37200	64200	17400	67200	70400	58300	78900	C19837	--
pmf0339	387.2	207	3.32	386.194	[M+H]+	Roseoside	Terpene	6700000	4090000	5440000	5060000	5520000	5370000	5520000	5890000	4830000	4920000	3890000	3960000	4930000	6310000	5080000	5480000	5600000	5010000	5920000	--	--
pmf0348	187.1	97	4.46	188.141	[M-H]-	2,6-Dimethyl-7-octene-2,3,6-triol	Alcohols	126000	126000	139000	135000	165000	160000	101000	137000	155000	68700	64700	141000	115000	120000	169000	127000	136000	128000	125000	--	--
pmf0350	225.1	105	3.89	224.141	[M+H]+	Vomifoliol	Others	490000	421000	489000	413000	414000	334000	483000	456000	342000	432000	377000	349000	574000	462000	363000	441000	421000	458000	440000	C04166	--
pmf0360	449.1	151	3.97	450.116	[M-H]-	Astilbin	Flavonoid	51400	64600	43500	70800	62400	72800	9	9	9	9	9	9	9490	8240	7950	26900	21300	23200	25400	C17449	--
pmf0370	479.2	317	4.52	478.148	[M+H]+	Persicoside	Flavonoid	8710000	12700000	14800000	6080000	5810000	7830000	5410000	9720000	11900000	3300000	3990000	2590000	6790000	7140000	6190000	7320000	6900000	7120000	6800000	--	--
pmf0375	479.119	317	4.12	478.111	[M+H]+	Isorhamnetin 3-O-glucoside	Flavonoid	7240000	11100000	12500000	5560000	5310000	7360000	4540000	8080000	9910000	2590000	3340000	2100000	5800000	6250000	4900000	6150000	5820000	5990000	6490000	--	--
pmf0381	563.14	353	3.38	564.148	[M-H]-	Vicenin-3	Flavonoid	20800	24600	33900	26500	52400	32800	32600	37000	17100	14300	14500	14100	36900	30600	41700	25500	25300	26700	27200	--	--
pmf0385	264.233	135	4.97	263.225	[M+H]+	Victoxinine	Alkaloids	9180	12200	12500	9	9	9	8570	3090	6520	9	9	9	9	9	18000	12600	8290	8910	8770	--	--
pmf0392	315.087	178	7.16	316.095	[M-H]-	Persicogenin	Flavonoid	8260	26900	22700	98400	25600	40800	9	9	9	9	9	9	9	9	9	12100	12400	12800	12200	--	--
pmd0145	550.37	184.1	10.09	549.37	[M+H]+	LysoPC 20:1	Lipids	9	9	9	9	9	9	9	9	9	9	9	9	513000	534000	517000	131000	154000	156000	152000	--	--
pmd0158	424.2	227.2	7.46	425.2	[M-H]-	LysoPE 14:0 (2n isomer)	Lipids	9	9	9	9	9	9	9	9	9	9	9	9	20200	22000	21300	6550	6780	6090	5390	--	--
pmf0417	595.166	287	3.8	596.174	[M-H]-	Eriocitrin	Flavonoid	57800	76800	38500	133000	75100	124000	13600	20600	14200	13600	13700	5910	33000	22100	24000	37700	31600	40400	42800	C09732	--
pmf0419	285.1	121	2.75	286.105	[M-H]-	Salicin	Organic acids and derivatives	55200	50700	54300	42600	51100	63400	26000	39800	31100	20300	24800	12500	52700	52300	49700	41900	37400	45800	44400	C01451	ko00010
pmf0420	149	74.9	4.37	150.068	[M-H]-	Benzyl acetate	Organic acids and derivatives	87600	90600	95200	92400	88000	164000	117000	88300	81000	115000	107000	105000	93500	129000	92700	155000	138000	160000	179000	C15513	--
pmf0423	359.134	197	3.3	358.126	[M+H]+	Sweroside	Terpene	321000	269000	357000	388000	363000	412000	320000	285000	254000	215000	211000	252000	253000	319000	280000	321000	357000	336000	331000	C17071	--
pmf0425	149	87	0.8	150.016	[M-H]-	D-tartaric acid	Organic acids and derivatives	21900	21500	29700	31700	24100	22900	15700	8030	16500	9	9	9	11200	16100	12900	12900	17300	16900	12900	C02107	--
pmf0433	375.1	195.1	2.98	374.121	[M+H]+	Swertiamarin	Terpene	201000	146000	135000	128000	134000	129000	307000	209000	117000	174000	155000	157000	138000	165000	158000	194000	172000	181000	185000	C09800	--
pmf0435	391.2	179	3.46	390.153	[M+H]+	Loganin	Terpene	40900	36900	34100	34100	31800	30400	46000	27700	26300	22100	22100	14200	31700	38600	44100	26200	32600	26300	24100	C01433	ko00902,ko01100,ko01110
pmf0440	163.1	91.1	6.06	162.068	[M+H]+	4-Methoxycinna Maldehyde	Phenylpropanoids	327000	287000	307000	315000	352000	277000	324000	271000	353000	378000	432000	343000	343000	294000	333000	304000	359000	340000	296000	C10475	--
pmf0470	132.066	73	0.81	131.058	[M+H]+	cis-4-Hydroxy-D-proline	Amino acid and derivatives	409000	433000	310000	323000	231000	357000	400000	251000	320000	308000	253000	226000	357000	345000	346000	389000	346000	470000	298000	C03440	ko00330
pmf0449	375.1	169.1	2.71	376.137	[M-H]-	Loganic acid	Terpene	14900	17700	12000	14900	15100	22000	20400	22300	15600	8290	8960	5380	24600	20200	26200	15600	20500	14600	12800	C01512	ko00902,ko01110
pmf0455	432.348	415	3.34	431.34	[M+H]+	Peimine	Alkaloids	1190000	812000	1490000	813000	850000	797000	1110000	866000	1090000	1010000	772000	842000	1000000	870000	875000	1220000	1420000	1250000	1020000	C10830	--
pmf0462	302.15	138.1	2.61	301.143	[M+H]+	Febrifugine	Alkaloids	9660	8500	12600	12400	7520	9840	5970	7730	10100	9	9	9	9	9	9	10200	10100	9290	5600	C10677	--
pmf0463	299.092	179	6.63	300.1	[M-H]-	Farrerol	Flavonoid	24900	191000	224000	2100000	108000	53000	3150	5070	4340	9	9	9	9	9	9	189000	171000	171000	175000	C09734	--
pmf0465	387.129	122.9	3.36	388.137	[M-H]-	Geniposide	Terpene	87900	209000	162000	138000	84400	112000	13700	20000	17400	9	9	9	17000	14400	14300	51000	53600	35800	43300	C09781	--
pme0133	281.3	166	2.55	280.106	[M+H]+	Asp-phe	Amino acid and derivatives	544000	536000	607000	594000	464000	489000	464000	295000	333000	413000	249000	279000	320000	308000	344000	409000	450000	463000	443000	--	--
pmf0474	373.113	123	2.15	374.121	[M-H]-	Geniposidic acid	Terpene	622000	460000	752000	472000	423000	455000	573000	586000	543000	587000	408000	366000	763000	705000	732000	531000	570000	555000	578000	C11673	ko00902,ko01110
pmf0476	329.175	293	7.5	328.168	[M+H]+	Crocetin	Terpene	38200	46800	35600	31200	45800	29700	36300	36500	32700	38600	44800	34700	36100	38800	45200	36400	35100	30500	40300	C08588	ko00999,ko01110
pmb0464	458.1	116.3	0.8	457.1	[M+H]+	Aspartic acid di-O-glucoside	Amino acid and derivatives	13700000	10700000	9320000	8900000	8950000	10200000	10800000	10500000	10400000	12500000	14600000	14500000	9130000	9380000	11500000	12000000	12500000	13100000	11100000	--	--
pmf0489	353.163	336.9	4.59	352.155	[M+H]+	Palmatine	Alkaloids	16700	11600	11000	9130	14500	13800	14500	8630	10500	21100	13700	11100	13300	9610	16700	10800	12000	12500	12600	C05315	ko00950,ko01110
pmf0496	479.155	120.9	3.49	480.163	[M-H]-	Albiflorin	Terpene	34900	22100	49000	44700	35700	27700	59400	51600	56000	41400	29300	29600	123000	132000	122000	64100	67800	62100	77000	C17457	--
pmf0499	765.2	603.2	3.41	742.268	[M+Na]+	Eleutheroside E	Phenylpropanoids	10200	7290	4370	7150	8350	9910	51500	50200	65700	34800	23700	131000	6700	8250	4390	23600	16900	28200	24100	C20786	--
pmf0511	585.423	371	11.33	584.423	[M+H]+	Capsanthin	Terpene	3580000	3650000	3550000	3570000	3460000	3660000	3450000	3620000	3590000	3520000	3450000	3710000	3510000	3500000	3440000	3570000	3430000	3390000	3450000	C08584	ko00906
pmf0518	231.138	185.3	8.57	230.131	[M+H]+	Dehydrocostus lactone	Others	11400	11200	13800	10600	12400	10200	12100	14700	14900	15700	11000	8690	13900	13000	10500	8470	14500	13200	14900	C09387	--
pmf0519	327.072	207.2	2.75	328.079	[M-H]-	Bergenin	Others	53500	46800	65500	68000	84700	97100	7130	9280	8290	9	9	9	12800	9250	9960	30000	31000	33100	28200	C09919	--
pmf0521	303.04	229	5.08	302.043	[M+H]+	Morin	Flavonoid	37300	24900	34300	42700	27300	40300	9	9	9	9	9	9	9	9	9	15000	16100	12800	15800	C10105	--
pmf0526	271.097	147.2	8.45	270.089	[M+H]+	Isoimperatorin	Phenylpropanoids	16000	17700	14800	22800	4370	24700	39400	21200	41100	35300	36200	63200	55400	75400	19600	31400	33600	26500	32200	C16976	--
pmf0532	533	371	4.73	534.21	[M-H]-	Phillyroside	Phenylpropanoids	17700	11100	16400	12700	15100	13300	9	9	9	9	9	9	6090	1870	5210	7560	8400	7620	4020	C17048	--
pmf0534	165.1	123	7.15	164.084	[M+H]+	Hinokitiol	Others	9610	11800	13300	14800	15800	11500	24700	16100	13100	17100	20700	19600	18100	21500	26500	16200	15800	14900	13700	C09904	--
pmf0541	287.1	155	4.91	288.1	[M-H]-	Shikonin	Quinones	19700	20300	27500	18200	20400	23300	23100	17400	19600	24500	21600	23200	21800	23700	21000	23500	16600	20100	29100	C17412	ko00130,ko01110
pmf0548	563	353	3.34	596.138	[M-H]-	Schaftoside	Flavonoid	32900	24900	53400	39900	45000	47600	36200	40200	32400	22300	24700	20200	49400	55500	47300	34600	29300	43900	42700	C10181	--
pmf0549	607.166	299	4.06	608.174	[M-H]-	Diosmin	Flavonoid	34700	48500	47800	74300	84000	103000	15400	22300	21700	13500	22500	18300	40100	40000	34800	37800	47200	41000	43600	C10039	--
pmf0557	327	171	6.11	350.034	[M]-	Acid orange 20	Alkaloids	9	9	9	9	9	9	70400	61200	51200	6350	9870	7680	287000	348000	311000	91500	105000	106000	97000	C19371	--
pmf0559	217.1	116	2.63	218.106	[M-H]-	Abrine	Alkaloids	8020	6200	8400	11100	10300	10800	13800	10700	14700	7790	10200	9050	16000	16000	16000	6590	11400	12500	13600	C02983	--
pmf0565	175	112.9	0.82	176.043	[M-H]-	L-Dencichin	Alkaloids	169000	108000	198000	134000	123000	113000	189000	153000	186000	169000	164000	133000	198000	162000	175000	169000	135000	153000	114000	--	--
pmf0567	299.1	211	5.71	300.063	[M-H]-	Tectorigenin	Flavonoid	10800	8910	13000	24700	7890	9310	9	9	9	9	9	9	9	9	9	6750	6270	3790	5480	C10534	--
pmf0569	417.1	255	3.83	418.126	[M-H]-	Liquiritin	Flavonoid	84000	156000	67000	52900	38200	73500	14100	9440	20400	5630	9670	5520	6030	15400	4110	37400	34400	35400	39800	C16978	--
pmf0578	191	111	1.17	192.027	[M-H]-	Citric acid monohydrate	Organic acids and derivatives	21500000	21300000	21700000	20500000	20700000	22400000	20800000	21900000	22000000	21000000	21900000	18900000	21400000	21500000	23200000	22100000	20500000	20400000	21400000	--	--
pmf0579	329.2	285	8.37	330.183	[M-H]-	Carnosol	Others	14000	7080	9420	8280	7880	6290	10700	6450	6020	4950	5970	6550	8190	6350	5660	27200	18300	16200	15700	C09069	--
pme0161	118.1	72	0.75	119.058	[M-H]-	L-Homoserine	Amino acid and derivatives	121000	125000	92000	89000	101000	107000	104000	113000	139000	129000	139000	170000	104000	110000	118000	123000	101000	125000	101000	C00263	ko00260,ko00270,ko00300,ko00920,ko01100,ko01110,ko01230
pme2634	118	72	0.86	117.079	[M+H]+	Dl-Norvaline	Amino acid and derivatives	19100000	20300000	16800000	16800000	17300000	16300000	19400000	16800000	18800000	16400000	14600000	16800000	18700000	17400000	17600000	20800000	19300000	20600000	20500000	C01826	--
pme1018	613.152	484	1.17	612.152	[M+H]+	Glutathione oxidized	Amino acid and derivatives	15300	28600	24800	22200	34300	28700	18200	15000	15600	13400	13200	14200	70900	78000	85800	49200	58500	67300	56100	C00127	ko00480
pmf0591	149.16	102.8	5.4	148.16	[M+H]+	Cinnamic acid	Phenylpropanoids	109000	49800	80500	117000	125000	121000	11300	25700	66300	9620	8740	9740	26700	25600	25400	48500	55900	51900	47500	C10438	--
pmb2591	245	203.2	3.82	246	[M-H]-	Acetyl tryptophan	Amino acid and derivatives	21800	20200	24800	30700	23000	30700	17300	16900	12600	9630	8140	5950	18300	16800	13700	17200	15700	16300	15200	C03137	--
pme2122	112.08	95	0.59	111.08	[M+H]+	Histamine	Amino acid and derivatives	49400	48600	52800	40200	35800	39300	28800	41100	43200	27500	32300	29000	28800	37800	38700	38100	39200	40300	41100	C00388	ko00340,ko01100,ko01110
pmf0604	205.188	149	9.67	204.188	[M+H]+	β-Caryophyllene	Terpene	13400000	11700000	12500000	14300000	12100000	11300000	15600000	13400000	13800000	15600000	15700000	15100000	14100000	11500000	11400000	12300000	11600000	11400000	11200000	C09629	ko00909,ko01100,ko01110
pmf0605	355.147	102.8	8.42	354.147	[M+H]+	Notopterol	Phenylpropanoids	23700	24700	22400	27000	25700	27200	27100	30500	26300	28000	25800	25000	25000	26100	28700	25600	25900	26600	34000	C17499	--
pmf0606	177.048	133.1	7.18	178.048	[M-H]-	Pectin (Technical Grade)	Others	299000	249000	349000	984000	1280000	314000	1340000	325000	388000	288000	437000	401000	323000	258000	497000	501000	480000	491000	488000	--	--
pmf0613	155.136	114	12.39	154.136	[M+H]+	α-Terpineol	Terpene	194000	180000	171000	161000	188000	156000	157000	157000	140000	137000	173000	169000	173000	144000	180000	173000	132000	139000	150000	C16772	--
pmf0616	697.1	535.1	3	697.1	Protonated	Malvidin 3-acetyl-5-diglucoside	Anthocyanins	17000	26600	29100	21200	11300	45500	9	9	9	9	9	9	9	9	9	9630	8470	9130	16300	--	--
