# Supplementary material for: Taste Compound Generation and Variation in Chinese Water Chestnut (Eleocharis dulcis (Burm.f.) Trin. ex Hensch.) Processed with Different Methods by UPLC-MS/MS and Electronic Tongue System
Source: Foods. 2022 Nov 30;11(23):3869. doi: 10.3390/foods11233869 (PMC9737209; doi:10.3390/foods11233869)
Supplement: Supplementary file 1 [file foods-11-03869-s001.zip › Supplementary 2s.xlsx]

## Sheet: Sheet1
Difference compounds in five groups of CWC samples
Index	Compounds	Class I	FF_vs_PC_VIP	FF_vs_PC_p_value	FF_vs_PC_Fold_Change	FF_vs_PC_Log2FC	FF_vs_PC_Type	FF_vs_PS_VIP	FF_vs_PS_p_value	FF_vs_PS_Fold_Change	FF_vs_PS_Log2FC	FF_vs_PS_Type	FF_vs_WPC_VIP	FF_vs_WPC_p_value	FF_vs_WPC_Fold_Change	FF_vs_WPC_Log2FC	FF_vs_WPC_Type	FF_vs_WPS_VIP	FF_vs_WPS_p_value	FF_vs_WPS_Fold_Change	FF_vs_WPS_Log2FC	FF_vs_WPS_Type
pma1840	Coumaroyl choline	Alkaloids	1.25188	0.0423435	0.00042654	-11.195	down	1.34858	0.0423435	0.00042654	-11.195	down	1.26313	0.0423435	0.00042654	-11.195	down	-	-	-	-	-
pme1635	Arctiin	Phenylpropanoids	-	-	-	-	-	-	-	-	-	-	1.26383	0.0148558	0.00141213	-9.46791	down	-	-	-	-	-
pmb0235	O-Feruloyl coumarin	Phenylpropanoids	-	-	-	-	-	-	-	-	-	-	1.2643	0.00528731	0.0014248	-9.45502	down	-	-	-	-	-
pmf0248	delta-Tocopherol	Vitamins and derivatives	1.2264	0.0300846	0.0906888	-3.46293	down	1.33548	0.0299059	0.0721939	-3.79198	down	1.16738	0.0403424	0.30102	-1.73207	down	-	-	-	-	-
pme1518	Nobiletin	Flavone	1.21957	0.0254085	0.0911392	-3.45578	down	1.33533	0.027247	0.0901547	-3.47145	down	1.18273	0.0387425	0.316034	-1.66185	down	-	-	-	-	-
pme1550	Tangeretin	Flavone	1.22881	0.0347269	0.14863	-2.7502	down	1.32537	0.0332786	0.130086	-2.94246	down	1.17856	0.0667244	0.399114	-1.32513	down	-	-	-	-	-
pmf0209	Capsaicin	Alkaloids	1.25155	0.0363206	0.000439024	-11.1534	down	-	-	-	-	-	1.10808	0.0921182	0.425041	-1.23433	down	-	-	-	-	-
pmb2643	Myristoleic acid (C14:1)	Lipids	1.25315	0.00156965	0.000665025	-10.5543	down	1.35015	0.00156965	0.000665025	-10.5543	down	1.21172	0.00174733	0.435222	-1.20018	down	-	-	-	-	-
pma1751	Nicotinic acid-hexoside	Vitamins and derivatives	-	-	-	-	-	-	-	-	-	-	1.1487	0.00874857	0.436709	-1.19526	down	-	-	-	-	-
pmf0559	Abrine	Alkaloids	-	-	-	-	-	-	-	-	-	-	1.22961	0.00637862	0.47125	-1.08544	down	-	-	-	-	-
pmb0819	3-Indoleacetonitrile	Indole derivatives	-	-	-	-	-	-	-	-	-	-	1.24171	0.00260294	0.483826	-1.04744	down	-	-	-	-	-
pme1846	D(+)-Glucose	Carbohydrates	-	-	-	-	-	-	-	-	-	-	1.19081	0.0459021	0.489837	-1.02963	down	-	-	-	-	-
pme0281	Terephthalic acid	Organic acids and derivatives	-	-	-	-	-	-	-	-	-	-	1.14927	0.0234058	2.01442	1.01037	up	-	-	-	-	-
pmb3074	3-O-p-Coumaroyl quinic acid	Organic acids and derivatives	1.08662	0.0441523	0.434954	-1.20106	down	-	-	-	-	-	1.08662	0.140517	2.11854	1.08307	up	-	-	-	-	-
pmb0489	N-hexosyl-p-coumaroyl putrescine	Phenolamides	-	-	-	-	-	1.26053	0.0327119	2.40998	1.26902	up	1.155	0.0629624	2.2593	1.17587	up	-	-	-	-	-
pmb0382	O-Feruloyl 4-hydroxylcoumarin	Phenylpropanoids	-	-	-	-	-	-	-	-	-	-	1.10113	0.0782967	2.31433	1.21059	up	-	-	-	-	-
pmb0751	5-O-p-Coumaroyl shikimic acid	Organic acids and derivatives	1.25151	0.046272	0.000612384	-10.6733	down	-	-	-	-	-	1.01926	0.0805754	2.34293	1.22832	up	-	-	-	-	-
pme1242	S-(methyl)glutathione	Amino acid and derivatives	1.20017	0.0550133	3.31031	1.72697	up	-	-	-	-	-	1.20012	0.0544347	2.37061	1.24526	up	-	-	-	-	-
pme2566	(5-L-Glutamyl)-L-amino acid	Amino acid and derivatives	-	-	-	-	-	-	-	-	-	-	1.25792	9.50813e-05	2.53757	1.34345	up	-	-	-	-	-
pmb0770	N-Feruloyl serotonin	Alkaloids	-	-	-	-	-	-	-	-	-	-	1.19429	0.00827167	2.63523	1.39793	up	-	-	-	-	-
pmb2954	Luteolin O-hexosyl-O-hexosyl-O-hexoside	Flavone	1.24416	0.0849401	0.00244123	-8.67818	down	-	-	-	-	-	1.1122	0.0141101	3.22785	1.69057	up	-	-	-	-	-
pme3478	Pantetheine	Vitamins and derivatives	-	-	-	-	-	1.28382	0.0244501	2.07618	1.05393	up	1.22891	0.0344494	4.17504	2.06179	up	-	-	-	-	-
pmf0012	6,8-di-C-glucoside Apigenine	Flavone	1.23874	0.239793	3225.93	11.6555	up	1.34688	0.0880512	3077.78	11.5877	up	-	-	-	-	-	-	-	-	-	-
pmf0499	Eleutheroside E	Phenylpropanoids	1.10046	0.237748	9.79835	3.29254	up	1.32864	0.00754945	8.65564	3.11364	up	-	-	-	-	-	-	-	-	-	-
pmc0066	2'-Deoxyinosine-5'-monophosphate	Nucleotide and derivates	1.16552	0.062706	2.60417	1.38082	up	1.32927	0.00445631	2.34635	1.23042	up	-	-	-	-	-	-	-	-	-	-
pme3009	trans-Citridic acid	Organic acids and derivatives	1.23534	0.00821757	2.37952	1.25067	up	1.30064	0.0339774	2.34639	1.23044	up	-	-	-	-	-	-	-	-	-	-
pme2828	4-Nitrophenol	Others	1.22631	0.0117512	2.27568	1.1863	up	1.27871	0.0436122	2.10004	1.07042	up	-	-	-	-	-	-	-	-	-	-
pme0397	Shikimic acid	Organic acids and derivatives	-	-	-	-	-	1.34974	0.00948358	0.000249538	-11.9685	down	-	-	-	-	-	-	-	-	-	-
pme3011	γ-aminobutyric acid	Organic acids and derivatives	-	-	-	-	-	1.33504	0.0017969	0.472074	-1.08291	down	-	-	-	-	-	-	-	-	-	-
pma0134	D(-)-Threose	Carbohydrates	-	-	-	-	-	1.29989	0.00094606	0.44586	-1.16534	down	-	-	-	-	-	-	-	-	-	-
pmb2211	Cocamidopropyl betaine	Alkaloids	-	-	-	-	-	1.24909	0.060207	0.402649	-1.31241	down	-	-	-	-	-	-	-	-	-	-
pmc0304	Succinyladenosine	Nucleotide and derivates	1.17876	0.00411248	0.423175	-1.24068	down	1.31837	0.000992844	0.49381	-1.01797	down	-	-	-	-	-	-	-	-	-	-
pmf0286	Phytol	Terpene	1.23346	0.000449315	0.392427	-1.3495	down	1.24396	0.00616223	0.483133	-1.04951	down	-	-	-	-	-	-	-	-	-	-
pme2527	L(+)-Ornithine	Amino acid and derivatives	1.18141	0.0018361	0.381367	-1.39075	down	1.02689	0.107102	0.499559	-1.00127	down	-	-	-	-	-	-	-	-	-	-
pme3336	N6-Succinyl Adenosine	Nucleotide and derivates	1.2148	0.000629318	0.363876	-1.45848	down	1.2972	0.00104961	0.421651	-1.24588	down	-	-	-	-	-	-	-	-	-	-
pmb2999	Chrysoeriol 5-O-hexoside	Flavone	1.1468	0.00549077	0.362209	-1.46511	down	1.30554	0.0266016	0.495441	-1.01322	down	-	-	-	-	-	-	-	-	-	-
pmf0035	Glucose-1-phosphate	Carbohydrates	1.24339	0.00282181	0.259969	-1.94359	down	1.31829	0.00342516	0.490417	-1.02792	down	-	-	-	-	-	-	-	-	-	-
pmb0764	4-Methyl-5-thiazoleethanol	Alcohols	1.21414	0.0590274	0.15763	-2.66538	down	1.29318	0.0702743	0.232675	-2.10361	down	-	-	-	-	-	-	-	-	-	-
pme1261	Pantothenol	Alcohols	1.23712	0.0289821	0.0627964	-3.99317	down	1.30996	0.0341711	0.168009	-2.57339	down	-	-	-	-	-	-	-	-	-	-
pmf0260	Sinensetin	Flavonoid	1.25205	0.0279618	0.00133465	-9.54932	down	1.34877	0.0279618	0.00133465	-9.54932	down	-	-	-	-	-	-	-	-	-	-
pme1201	Phloretin	Flavanone	1.25174	0.0251236	0.000311778	-11.6472	down	1.13695	0.0221058	0.0399319	-4.64632	down	-	-	-	-	-	-	-	-	-	-
pme3982	Hypoxanthine-9-β-D-arabinofuranoside	Nucleotide and derivates	1.25311	0.0104388	0.000287846	-11.7624	down	1.17435	0.015733	0.405544	-1.30207	down	-	-	-	-	-	-	-	-	-	-
pmf0256	3-Methyl-1-pentanol	Alcohols	1.20127	0.00464753	2.82825	1.49991	up	-	-	-	-	-	-	-	-	-	-	-	-	-	-	-
pme3171	Cytidine 5'-monophosphate (Cytidylic acid)	Nucleotide and derivates	1.22433	0.00824997	2.37008	1.24493	up	-	-	-	-	-	-	-	-	-	-	-	-	-	-	-
pmb2620	3,4-Dimethoxycinnamic acid	Phenylpropanoids	1.20374	0.0218557	2.36724	1.24321	up	-	-	-	-	-	-	-	-	-	-	-	-	-	-	-
pmf0095	Methyl ferulate	Phenylpropanoids	1.17747	0.0230722	2.11061	1.07766	up	-	-	-	-	-	-	-	-	-	-	-	-	-	-	-
pme2129	(S)-(-)-2-Hydroxyisocaproic acid	Organic acids and derivatives	1.13641	0.041487	0.496994	-1.0087	down	-	-	-	-	-	-	-	-	-	-	-	-	-	-	-
pme1711	3-Hydroxy-3-methyl butyric acid	Organic acids and derivatives	1.20206	0.00967955	0.495233	-1.01382	down	-	-	-	-	-	-	-	-	-	-	-	-	-	-	-
pme3208	Glycitin	Isoflavone	1.18376	0.0163273	0.49353	-1.01879	down	-	-	-	-	-	-	-	-	-	-	-	-	-	-	-
pmf0441	N-Acetyl-L-phenylalanine	Amino acid and derivatives	1.13021	0.0124795	0.493285	-1.01951	down	-	-	-	-	-	-	-	-	-	-	-	-	-	-	-
pmf0370	Persicoside	Flavonoid	1.17382	0.00346717	0.491054	-1.02605	down	-	-	-	-	-	-	-	-	-	-	-	-	-	-	-
pmb2591	Acetyl tryptophan	Amino acid and derivatives	1.14056	0.00954492	0.486066	-1.04078	down	-	-	-	-	-	-	-	-	-	-	-	-	-	-	-
pme2594	4-Pyridoxic acid	Alkaloids	1.10824	0.0386625	0.485657	-1.04199	down	-	-	-	-	-	-	-	-	-	-	-	-	-	-	-
pme0286	2-Hydroxyisocaproic acid	Organic acids and derivatives	1.22438	0.00281369	0.482239	-1.05218	down	-	-	-	-	-	-	-	-	-	-	-	-	-	-	-
pmb0962	Lysine butyrate	Amino acid and derivatives	1.1761	0.0559427	0.479588	-1.06013	down	-	-	-	-	-	-	-	-	-	-	-	-	-	-	-
pmb3101	2-Isopropylmalate	Organic acids and derivatives	1.24307	0.00151672	0.477387	-1.06677	down	-	-	-	-	-	-	-	-	-	-	-	-	-	-	-
pmb2928	Gallic acid O-Hexoside	Organic acids and derivatives	1.11518	0.0110979	0.475017	-1.07395	down	-	-	-	-	-	-	-	-	-	-	-	-	-	-	-
pmb0711	Quercetin 7-O-rutinoside	Flavonol	1.23182	0.00153699	0.47491	-1.07427	down	-	-	-	-	-	-	-	-	-	-	-	-	-	-	-
pmf0375	Isorhamnetin 3-O-glucoside	Flavonoid	1.15864	0.00531313	0.473746	-1.07781	down	-	-	-	-	-	-	-	-	-	-	-	-	-	-	-
pme0231	N-(3-Indolylacetyl)-L-alanine	Amino acid and derivatives	1.13051	0.0106906	0.469607	-1.09048	down	-	-	-	-	-	-	-	-	-	-	-	-	-	-	-
pme0233	Kynurenic acid	Organic acids and derivatives	1.2057	0.00391465	0.463364	-1.10978	down	-	-	-	-	-	-	-	-	-	-	-	-	-	-	-
pme2709	2-Hydroxy-2-methyl butyric acid	Organic acids and derivatives	1.21887	0.00204062	0.45706	-1.12954	down	-	-	-	-	-	-	-	-	-	-	-	-	-	-	-
pmf0548	Schaftoside	Flavonoid	1.22999	0.00191309	0.441524	-1.17944	down	-	-	-	-	-	-	-	-	-	-	-	-	-	-	-
pme1194	Deoxycytidine	Nucleotide and derivates	1.0328	0.0156268	0.414204	-1.27159	down	-	-	-	-	-	-	-	-	-	-	-	-	-	-	-
pmb2979	Hesperetin O-malonylhexoside	Flavanone	1.16902	0.0551441	0.411304	-1.28172	down	-	-	-	-	-	-	-	-	-	-	-	-	-	-	-
pmf0381	Vicenin-3	Flavonoid	1.2322	0.0203897	0.392857	-1.34792	down	-	-	-	-	-	-	-	-	-	-	-	-	-	-	-
pme3282	Afzelechin (3,5,7,4'-Tetrahydroxyflavan)	Flavanone	1.21384	0.000695535	0.391356	-1.35345	down	-	-	-	-	-	-	-	-	-	-	-	-	-	-	-
pma0795	Tricetin O-malonylhexoside	Flavone	1.08056	0.0120097	0.385993	-1.37335	down	-	-	-	-	-	-	-	-	-	-	-	-	-	-	-
pmb1318	8-Methyl-2-oxo-4-phenyl-2H-chromen-7-yl 4-(hexyloxy)benzoate	Organic acids and derivatives	1.22015	0.00470412	0.378623	-1.40117	down	-	-	-	-	-	-	-	-	-	-	-	-	-	-	-
pmb1912	10-Formyl-THF	Organic acids and derivatives	1.22881	0.000215238	0.377646	-1.40489	down	-	-	-	-	-	-	-	-	-	-	-	-	-	-	-
pma1087	C-pentosyl-C-hexosyl-apigenin	Flavone	1.18765	0.0121412	0.374573	-1.41668	down	-	-	-	-	-	-	-	-	-	-	-	-	-	-	-
pmf0419	Salicin	Organic acids and derivatives	1.16139	0.00859528	0.372334	-1.42533	down	-	-	-	-	-	-	-	-	-	-	-	-	-	-	-
pme1175	Guanosine	Nucleotide and derivates	1.19758	0.00707079	0.372009	-1.42659	down	-	-	-	-	-	-	-	-	-	-	-	-	-	-	-
pmb0706	Quercetin 5-O-malonylhexosyl-hexoside	Flavonol	1.08206	0.0679129	0.348235	-1.52187	down	-	-	-	-	-	-	-	-	-	-	-	-	-	-	-
pme2895	Dihydromyricetin	Flavonol	1.23014	0.000134077	0.325751	-1.61816	down	-	-	-	-	-	-	-	-	-	-	-	-	-	-	-
pmf0449	Loganic acid	Terpene	1.19856	0.00321784	0.318732	-1.64958	down	-	-	-	-	-	-	-	-	-	-	-	-	-	-	-
pmf0179	Narcissoside	Flavonoid	1.09133	0.0172346	0.307881	-1.69955	down	-	-	-	-	-	-	-	-	-	-	-	-	-	-	-
pmb0608	Chrysoeriol O-malonylhexoside	Flavone	1.20197	0.000969367	0.306887	-1.70422	down	-	-	-	-	-	-	-	-	-	-	-	-	-	-	-
pme1383	Pyridoxine	Vitamins and derivatives	1.23787	0.00252622	0.304711	-1.71449	down	-	-	-	-	-	-	-	-	-	-	-	-	-	-	-
pmf0220	D-Fructose 6-phosphate-disodium salt	Carbohydrates	1.25287	2.26099e-05	0.300365	-1.73521	down	-	-	-	-	-	-	-	-	-	-	-	-	-	-	-
pme3313	D-Fructose 6-phosphate	Carbohydrates	1.24606	0.0083674	0.297217	-1.75041	down	-	-	-	-	-	-	-	-	-	-	-	-	-	-	-
pme1539	Isorhamnetin 3-O-neohesperidoside	Flavonol	1.06705	0.0146409	0.288257	-1.79457	down	-	-	-	-	-	-	-	-	-	-	-	-	-	-	-
pmb2684	Cyclic AMP	Nucleotide and derivates	1.25085	0.00224034	0.270355	-1.88707	down	-	-	-	-	-	-	-	-	-	-	-	-	-	-	-
pmf0018	1-Aminocyclopropanecarboxylic acid	Amino acid and derivatives	1.20006	0.0012655	0.250651	-1.99625	down	-	-	-	-	-	-	-	-	-	-	-	-	-	-	-
pme3160	D-Glucose 6-phosphate	Carbohydrates	1.22736	0.000961896	0.248674	-2.00767	down	-	-	-	-	-	-	-	-	-	-	-	-	-	-	-
pmf0217	D-Glucose-6-phosphate disodium salt	Others	1.24664	0.00793094	0.242605	-2.04332	down	-	-	-	-	-	-	-	-	-	-	-	-	-	-	-
pmb2819	O-Caffeoyl maltotriose	Phenylpropanoids	1.14013	0.00298806	0.221815	-2.17257	down	-	-	-	-	-	-	-	-	-	-	-	-	-	-	-
pme0230	Adenosine	Nucleotide and derivates	1.2481	0.00649433	0.208093	-2.2647	down	-	-	-	-	-	-	-	-	-	-	-	-	-	-	-
pmb0374	Aminopurine	Others	1.24546	0.00612566	0.197093	-2.34305	down	-	-	-	-	-	-	-	-	-	-	-	-	-	-	-
pmb4486	Hordatine B	Alkaloids	1.25271	0.00533546	0.00143008	-9.44968	down	-	-	-	-	-	-	-	-	-	-	-	-	-	-	-
pmf0289	Riboprine	Nucleotide and derivates	1.25112	0.0403386	0.00114747	-9.76733	down	-	-	-	-	-	-	-	-	-	-	-	-	-	-	-
pmf0425	D-tartaric acid	Organic acids and derivatives	1.25241	0.0113116	0.000671642	-10.54	down	-	-	-	-	-	-	-	-	-	-	-	-	-	-	-
pme2758	4-Hydroxy-L-glutamic acid	Amino acid and derivatives	1.25241	0.0141668	0.000335404	-11.5418	down	-	-	-	-	-	-	-	-	-	-	-	-	-	-	-
pme3346	5-hydroxyhexanoic acid	Organic acids and derivatives	1.25248	0.0171794	0.000241287	-12.017	down	-	-	-	-	-	-	-	-	-	-	-	-	-	-	-
pme1824	Protocatechuic acid	Polyphenol	1.25305	0.00366091	32555.6	14.9906	up	1.35006	0.0132026	71740.7	16.1305	up	1.26448	0.00254727	378889	18.5314	up	1.22115	0.0045849	740370	19.4979	up
pme1814	2,5-dihydroxybenzoic acid (Gentisic acid)	Organic acids and derivatives	1.25301	0.00466925	5951.85	12.5391	up	1.3498	0.0163772	12674.1	13.6296	up	1.26424	0.0139325	69925.9	16.0935	up	1.22114	0.00434656	133333	17.0247	up
pme1640	sesamolin	Phenylpropanoids	1.25295	0.0189358	104778	16.677	up	-	-	-	-	-	-	-	-	-	-	1.22068	0.0210099	104889	16.6785	up
pme1292	Homogentisic acid	Organic acids and derivatives	1.25298	0.00406681	5522.22	12.431	up	1.3499	0.0126575	7777.78	12.9251	up	1.26451	0.000498642	44148.1	15.4301	up	1.22112	0.00432655	101148	16.6261	up
pmf0463	Farrerol	Flavonoid	-	-	-	-	-	1.34879	0.0174698	465.185	8.86166	up	1.2512	0.140321	16292.6	13.9919	up	1.19162	0.379408	83740.7	16.3536	up
pme3369	Rhamnetin (7-O-methxyl quercetin)	Flavonol	-	-	-	-	-	1.34391	0.0699218	2117.78	11.0483	up	1.26446	0.00952462	14481.5	13.8219	up	1.21945	0.0718558	35185.2	15.1027	up
pma6558	Velutin	Flavone	-	-	-	-	-	1.34435	0.0819684	918.148	9.84258	up	1.25884	0.105122	14359.3	13.8097	up	1.21271	0.237677	34096.3	15.0573	up
pme3279	2'-Hydroxygenistein	Isoflavone	-	-	-	-	-	1.3494	0.0168772	1335.93	10.3836	up	1.2645	0.00291079	21629.6	14.4007	up	1.22075	0.0153741	31592.6	14.9473	up
pme0088	Luteolin	Flavone	-	-	-	-	-	1.35002	0.00247026	1425.93	10.4777	up	1.26429	0.0103948	16592.6	14.0183	up	1.22048	0.0226772	24555.6	14.5838	up
pme0379	Apigenin	Flavone	1.24493	0.133936	2064.44	11.0115	up	1.3498	0.0140445	7866.67	12.9415	up	1.23203	0.183651	133163	17.0228	up	1.21692	0.15064	22000	14.4252	up
pmb0752	3-O-Feruloyl quinic acid	Organic acids and derivatives	1.246	0.228446	62592.6	15.9337	up	1.34999	0.0183711	45518.5	15.4742	up	1.26111	0.109983	23666.7	14.5306	up	1.22085	0.0134103	17333.3	14.0813	up
pme2493	Kaempferol 3,7-dirhamnoside (Kaempferitrin)	Flavonol	-	-	-	-	-	1.34036	0.149332	3222.22	11.6538	up	1.26443	0.0112495	14555.6	13.8293	up	1.22058	0.019371	16074.1	13.9724	up
pme2478	Protocatechuic aldehyde	Polyphenol	1.25256	0.0215658	1053.7	10.0413	up	1.34972	0.0139946	2462.96	11.2662	up	1.26425	0.00696634	6185.19	12.5946	up	1.22117	0.0017725	15444.4	13.9148	up
pme2996	4-Hydroxycoumarin	Phenylpropanoids	-	-	-	-	-	-	-	-	-	-	1.26361	0.0215724	6196.3	12.5972	up	1.22117	0.00170776	15296.3	13.9009	up
pmf0104	Caffeic acid	Phenylpropanoids	-	-	-	-	-	-	-	-	-	-	1.26401	0.016327	14114.8	13.7849	up	1.22031	0.024191	12229.6	13.5781	up
pmf0267	Indole-3-carboxylic	Alkaloids	1.25287	0.0126426	7385.19	12.8504	up	1.35002	0.0100958	8396.3	13.0355	up	1.2642	0.0196492	9807.41	13.2597	up	1.22063	0.0174074	11422.2	13.4796	up
pme3505	Xanthohumol	Flavanone	-	-	-	-	-	-	-	-	-	-	1.22656	0.169923	5308.15	12.374	up	1.15572	0.399694	10633.7	13.3764	up
pme3300	Tricetin	Flavone	-	-	-	-	-	1.34904	0.0131206	777.407	9.60253	up	1.26402	0.0219453	3881.48	11.9224	up	1.21583	0.158211	10551.9	13.3652	up
pme0371	Naringenin 7-O-glucoside (Prunin)	Flavanone	-	-	-	-	-	1.34973	0.00687581	1474.07	10.5256	up	1.26184	0.0632143	5666.67	12.4683	up	1.21889	0.0510002	10448.1	13.351	up
pme0239	2–furanoic acid	Organic acids and derivatives	-	-	-	-	-	-	-	-	-	-	1.26373	0.0259175	7855.56	12.9395	up	1.22108	0.00319538	10429.6	13.3484	up
pme3416	Esculetin (6,7-dihydroxycoumarin)	Phenylpropanoids	-	-	-	-	-	-	-	-	-	-	1.26442	0.00900027	8185.19	12.9988	up	1.22046	0.0208221	9929.63	13.2775	up
pme1568	Orobol (5,7,3',4'-tetrahydroxyisoflavone)	Isoflavone	-	-	-	-	-	-	-	-	-	-	1.26449	0.000242431	5085.19	12.3121	up	1.22094	0.00725115	9566.67	13.2238	up
pma6496	Luteolin 6-C-glucoside	Flavone	-	-	-	-	-	1.34892	0.0214482	1251.11	10.289	up	1.26133	0.0605574	8603.7	13.0707	up	1.21983	0.0338497	8977.78	13.1321	up
pme2362	Mandelic acid	Organic acids and derivatives	1.2526	0.0156087	3033.33	11.5667	up	1.34722	0.0507406	2414.81	11.2377	up	1.2594	0.188575	20559.3	14.3275	up	1.22104	0.00448987	8933.33	13.125	up
pme1218	2-Picolinic acid	Organic acids and derivatives	1.25265	0.0165085	6951.85	12.7632	up	1.3493	0.0196385	5370.37	12.3908	up	1.26398	0.020013	10425.9	13.3479	up	1.22024	0.0345766	7570.37	12.8861	up
pme2603	3-Hydroxyanthranilic acid	Organic acids and derivatives	-	-	-	-	-	-	-	-	-	-	1.26403	0.0116736	5762.96	12.4926	up	1.22106	0.00516208	7566.67	12.8854	up
pme3437	Eudesmic acid (3,4,5-trimethoxybenzoic acid)	Organic acids and derivatives	-	-	-	-	-	-	-	-	-	-	1.26372	0.0341037	4866.67	12.2487	up	1.21928	0.0413234	7233.33	12.8204	up
pme0002	Hesperetin 7-O-neohesperidoside (Neohesperidin)	Flavanone	-	-	-	-	-	-	-	-	-	-	1.26452	0.0038151	5618.52	12.456	up	1.22015	0.0326729	6985.19	12.7701	up
pme3422	6-Methoxy-7,8-DihydroxyCoumarin	Phenylpropanoids	1.25251	0.0216345	4200	12.0362	up	1.34951	0.0172703	6011.11	12.5534	up	1.26318	0.0356863	4544.44	12.1499	up	1.22114	0.00118409	6196.3	12.5972	up
pmf0392	Persicogenin	Flavonoid	-	-	-	-	-	-	-	-	-	-	1.2593	0.0760911	2142.96	11.0654	up	1.21585	0.131555	6103.7	12.5755	up
pme1588	Isorhamnetin	Flavonol	-	-	-	-	-	-	-	-	-	-	1.25644	0.19804	4355.56	12.0886	up	1.21732	0.109808	6077.78	12.5693	up
pme3609	Cyanidin	Anthocyanins	-	-	-	-	-	-	-	-	-	-	1.26015	0.0718964	5088.89	12.3131	up	1.22093	0.0094417	5418.52	12.4037	up
pmb0712	Tricin 5-O-hexosyl-O-hexoside	Flavone	-	-	-	-	-	-	-	-	-	-	1.26069	0.0899706	4944.44	12.2716	up	1.22112	0.0017564	5203.7	12.3453	up
pme0395	2-Methoxybenzoic acid	Organic acids and derivatives	-	-	-	-	-	1.35003	0.00400906	2122.22	11.0514	up	1.2628	0.0372244	3788.89	11.8876	up	1.22086	0.00865245	5133.33	12.3257	up
pmb0645	6-C-hexosyl-hesperetin O-hexoside	Flavone	-	-	-	-	-	-	-	-	-	-	1.2631	0.0461901	3514.81	11.7792	up	1.21965	0.0375496	4881.48	12.2531	up
pmb0758	Anisic acid O-feruloyl hexoside	Organic acids and derivatives	1.25264	0.028417	4418.52	12.1093	up	1.3486	0.0439751	5003.7	12.2888	up	1.26414	0.00577956	6307.41	12.6228	up	1.22095	0.00804439	4662.96	12.187	up
pmf0152	Brevifolincarboxylic acid	Phenylpropanoids	-	-	-	-	-	-	-	-	-	-	1.26439	0.00129788	3759.26	11.8762	up	1.21979	0.038939	4370.37	12.0935	up
pmf0132	Coumalic acid	Organic acids and derivatives	-	-	-	-	-	1.34983	0.0164682	3122.22	11.6084	up	1.26352	0.0168516	5414.81	12.4027	up	1.22108	0.00402194	4303.7	12.0714	up
pmf0521	Morin	Flavonoid	-	-	-	-	-	-	-	-	-	-	1.26365	0.0132239	3574.07	11.8034	up	1.22046	0.0165188	4085.19	11.9962	up
pmb0242	Sinapoylcholine	Alkaloids	1.24358	0.131469	1296.67	10.3406	up	1.34747	0.042581	2122.22	11.0514	up	1.26362	0.0237996	3070.37	11.5842	up	1.22099	0.00571487	3762.96	11.8777	up
pme1777	Cyanidin 3,5-O-diglucoside (Cyanin)	Anthocyanins	-	-	-	-	-	-	-	-	-	-	1.26455	0.000319491	3066.67	11.5825	up	1.22109	0.00304947	3433.33	11.7454	up
pmb0378	Luteolin O-feruloylhexoside	Flavone	-	-	-	-	-	-	-	-	-	-	1.26439	0.00672702	3229.63	11.6572	up	1.22112	0.00264605	3414.81	11.7376	up
pme3188	Uridine 5'-monophosphate	Nucleotide and derivates	1.25296	0.00604076	1429.63	10.4814	up	1.34941	0.0257171	1914.81	10.903	up	1.26443	0.000799615	3733.33	11.8662	up	1.22112	0.001831	3396.3	11.7297	up
pmf0312	Coixol	Alkaloids	1.25176	0.0402337	1855.56	10.8576	up	1.34935	0.0185605	1662.96	10.6995	up	1.2636	0.0175718	3670.37	11.8417	up	1.22002	0.0245541	3359.26	11.7139	up
pme3469	Kaempferol-3-O-robinoside-7-O-rhamnoside (Robinin)	Flavonol	-	-	-	-	-	1.34817	0.0298598	681.852	9.41331	up	1.26375	0.0241787	3081.48	11.5894	up	1.22119	1.26323e-06	3296.3	11.6866	up
pmb0684	C-hexosyl-luteolin O-sinapic acid	Flavone	-	-	-	-	-	-	-	-	-	-	1.26455	0.00126972	2429.63	11.2465	up	1.22063	0.0142783	3218.52	11.6522	up
pmb0302	2-Aminoethylphosphonate	Lipids	1.25263	0.00797765	1755.56	10.7777	up	1.34955	0.0144914	2896.3	11.5	up	1.26236	0.0342859	2281.48	11.1558	up	1.22099	0.00439266	3033.33	11.5667	up
pma0791	Naringenin O-malonylhexoside	Flavanone	-	-	-	-	-	-	-	-	-	-	1.26254	0.0377562	1870.37	10.8691	up	1.22113	0.0021598	2948.15	11.5256	up
pmf0616	Malvidin 3-acetyl-5-diglucoside	Anthocyanins	-	-	-	-	-	-	-	-	-	-	1.26364	0.0224018	2692.59	11.3948	up	1.2148	0.124834	2888.89	11.4963	up
pmb0769	N-hexosyl-p-coumaroyl serotonin	Alkaloids	-	-	-	-	-	-	-	-	-	-	-	-	-	-	-	1.2158	0.117835	2837.04	11.4702	up
pme3453	p-Coumaraldehyde	Phenylpropanoids	-	-	-	-	-	-	-	-	-	-	1.26385	0.00756314	1221.11	10.254	up	1.22104	0.00330286	2674.07	11.3848	up
pmf0265	5,7-Dihydroxychromone	Flavonoid	-	-	-	-	-	-	-	-	-	-	1.26111	0.0535783	1324.81	10.3716	up	1.22067	0.0125475	2674.07	11.3848	up
pmb3006	Apigenin 7-O-glucoside (Cosmosiin)	Flavone	-	-	-	-	-	-	-	-	-	-	1.26384	0.016298	2381.48	11.2176	up	1.21791	0.0646307	2425.93	11.2443	up
pme1521	Dihydroquercetin (Taxifolin)	Flavonol	-	-	-	-	-	-	-	-	-	-	1.24843	0.184773	1736.3	10.7618	up	1.22107	0.0038803	2422.22	11.2421	up
pma6298	3-Hydroxypyridine	Others	-	-	-	-	-	1.34753	0.0590057	981.481	9.93882	up	1.26318	0.0263323	1837.04	10.8432	up	1.21955	0.0427742	2318.52	11.179	up
pmb3114	Epicatechin-epiafzelechin	Polyphenol	-	-	-	-	-	-	-	-	-	-	1.26106	0.0667861	1425.93	10.4777	up	1.22113	0.0020708	2118.52	11.0488	up
pmb3094	Esculetin O-quinacyl esculetin O-quinic acid	Phenylpropanoids	-	-	-	-	-	-	-	-	-	-	1.2594	0.104129	2092.59	11.0311	up	1.21741	0.0673217	2080.74	11.0229	up
pme1450	Melatonin	Alkaloids	-	-	-	-	-	-	-	-	-	-	1.26321	0.0225734	1666.67	10.7027	up	1.22086	0.00814962	2059.26	11.0079	up
pmb1240	Phellodensin F	Others	-	-	-	-	-	-	-	-	-	-	1.26447	0.000599118	2500	11.2877	up	1.2205	0.0157669	2059.26	11.0079	up
pmb3041	Tricin O-saccharic acid	Flavone	-	-	-	-	-	-	-	-	-	-	1.26321	0.0394391	1637.04	10.6769	up	1.22029	0.0199043	1977.78	10.9497	up
pmb0579	Chrysoeriol O-sinapoylhexoside	Flavone	1.24913	0.0581919	693.704	9.43818	up	1.34826	0.0221108	900	9.81378	up	1.26252	0.0391514	1633.33	10.6736	up	1.22117	0.000410562	1900	10.8918	up
pmb0727	Tricin O-glycerol	Flavone	-	-	-	-	-	-	-	-	-	-	1.26412	0.0114451	871.481	9.76733	up	1.22052	0.0144947	1851.85	10.8548	up
pmb0774	N-hydroxy tryptamine	Alkaloids	1.25287	0.00869087	1462.96	10.5147	up	-	-	-	-	-	1.26356	0.017956	2062.96	11.0105	up	1.21986	0.0345071	1814.81	10.8256	up
pme2319	Hesperetin	Flavanone	-	-	-	-	-	-	-	-	-	-	1.25646	0.0873653	1370.74	10.4207	up	1.21929	0.0416007	1781.48	10.7989	up
pme2720	Indole-3-carboxaldehyde	Indole derivatives	1.25307	0.00621011	1718.52	10.7469	up	1.35003	0.00587309	1544.44	10.5929	up	1.26363	0.021053	1974.07	10.947	up	1.22086	0.00660512	1725.93	10.7532	up
pmb2857	L-Glutamic acid O-glucoside	Amino acid and derivatives	1.25108	0.031879	947.778	9.88841	up	1.34894	0.0172718	1522.22	10.572	up	1.26309	0.0165522	1086.67	10.0857	up	1.22046	0.013843	1685.19	10.7187	up
pme0292	(3,4-Dimethoxyphenyl) acetic acid	Organic acids and derivatives	-	-	-	-	-	-	-	-	-	-	1.26435	0.00360759	1511.11	10.5614	up	1.22076	0.00798276	1592.59	10.6372	up
pmb0325	N-Feruloyl spermidine	Phenolamides	-	-	-	-	-	-	-	-	-	-	1.26389	0.0177476	1888.89	10.8833	up	1.22104	0.00299194	1559.26	10.6066	up
pmf0567	Tectorigenin	Flavonoid	-	-	-	-	-	-	-	-	-	-	1.26369	0.0115641	1211.48	10.2426	up	1.21507	0.122063	1551.85	10.5998	up
pmf0052	Sophoridine	Alkaloids	-	-	-	-	-	1.34983	0.0043672	894.444	9.80485	up	1.26452	0.00395769	1036.67	10.0177	up	1.21541	0.0662589	1276.67	10.3182	up
pma3443	Tricin 7-O-acetylglucoside	Flavone	-	-	-	-	-	1.34866	0.0261983	1005.56	9.97378	up	1.26309	0.0329065	2277.78	11.1534	up	1.2207	0.00958686	1255.56	10.2941	up
pme1646	Pinoresinol	Phenylpropanoids	1.25244	0.0119368	387.037	8.59633	up	1.35013	0.00441083	668.148	9.38402	up	1.26369	0.0111197	1174.44	10.1978	up	1.22099	0.00411265	1152.22	10.1702	up
pmf0462	Febrifugine	Alkaloids	-	-	-	-	-	1.34911	0.022049	881.481	9.78379	up	1.26364	0.0138918	1139.26	10.1539	up	1.22008	0.0196264	1102.22	10.1062	up
pme3151	Deoxyribose 5-phosphate	Nucleotide and derivates	-	-	-	-	-	-	-	-	-	-	1.26228	0.0455982	1518.89	10.5688	up	1.21696	0.0587539	1023.33	9.99906	up
pmb0713	Tricin 7-O-hexosyl-O-hexoside	Flavone	1.24098	0.219813	6855.56	12.7431	up	1.34935	0.0289692	3759.26	11.8762	up	-	-	-	-	-	1.21987	0.0239652	955.185	9.89964	up
pmb0800	Niacinamide	Vitamins and derivatives	1.25242	0.0063389	242.026	7.91902	up	1.34973	0.00205526	418.502	8.70909	up	1.26426	0.001823	770.925	9.59045	up	1.22083	0.000497703	829.956	9.69689	up
pme2021	DL-Glyceric acid	Organic acids and derivatives	-	-	-	-	-	-	-	-	-	-	1.26452	0.000937363	718.519	9.48888	up	1.2209	0.00630571	695.926	9.44279	up
pme1580	Eriodictyol	Flavanone	-	-	-	-	-	-	-	-	-	-	1.25385	0.00639969	33.3995	5.06175	up	1.21468	3.24862e-05	67.7249	6.08161	up
pmf0058	4',5,7-Trihydroxyflavanone	Flavanone	-	-	-	-	-	1.23773	0.0533087	4.56292	2.18996	up	1.24936	0.0116741	30.8254	4.94605	up	1.21109	0.00985266	54.9391	5.77976	up
pme2670	4-Hydroxybenzaldehyde	Organic acids and derivatives	1.22871	0.0184367	7.8353	2.96999	up	1.33335	1.62455e-05	8.10086	3.01807	up	1.25106	0.0217555	24.6245	4.62202	up	1.21654	0.000111509	53.5139	5.74184	up
pme3443	Sinapinaldehyde	Phenylpropanoids	1.25215	0.00347493	53.5693	5.74333	up	1.32415	0.111225	187.582	7.55138	up	1.25526	0.0433277	59.4481	5.89356	up	1.21979	0.00465124	48.7702	5.60793	up
pme0376	Naringenin	Flavanone	-	-	-	-	-	1.30325	0.0339527	4.09626	2.03431	up	1.25921	0.01165	28.0634	4.81062	up	1.21913	0.00387742	48.4711	5.59905	up
pme2957	Naringenin chalcone	Flavanone	-	-	-	-	-	1.22271	0.0239525	3.70621	1.88995	up	1.24308	0.0159873	26.0565	4.70357	up	1.20854	0.00657087	47.5706	5.572	up
pme3473	Butin	Flavone	-	-	-	-	-	1.26143	0.0119022	3.92497	1.97268	up	1.24775	0.0154126	26.0961	4.70576	up	1.21113	0.00835724	46.5416	5.54045	up
pmf0057	4,2',4',6'-Tetrahydroxychalcone	Flavone	-	-	-	-	-	1.19827	0.0182567	3.78555	1.9205	up	1.23679	0.0140279	25.5756	4.6767	up	1.20252	0.0112058	45.3725	5.50374	up
pmb2835	Syringaldehyde	Phenylpropanoids	1.19568	0.110612	7.38636	2.88486	up	1.34717	0.00223599	9.38312	3.23007	up	1.26117	0.00671043	21.1526	4.40276	up	1.22033	0.0026611	43.6039	5.44639	up
pme0199	Quercetin	Flavonol	1.24763	0.0607678	0.000764439	-10.3533	down	1.16972	0.030934	3.15685	1.65849	up	1.24255	0.0148625	33.5787	5.06947	up	1.19924	0.025969	41.6761	5.38115	up
pme3305	p-Coumaryl alcohol	Phenylpropanoids	1.08812	0.016741	2.58731	1.37145	up	1.30572	0.00832778	8.06842	3.01229	up	1.23804	0.0391794	30.5773	4.93439	up	1.20955	0.000685081	40.4134	5.33676	up
pme0413	Vanillin	Organic acids and derivatives	1.24706	0.00381534	13.803	3.78692	up	1.34417	0.00243739	16.6873	4.06068	up	1.2581	0.0122024	30.9023	4.94964	up	1.2182	0.000395144	37.9069	5.24439	up
pme1599	7-O-Methyleriodictyol	Flavanone	-	-	-	-	-	1.02958	0.0693451	4.68222	2.22719	up	1.13657	0.0332914	19.2277	4.26511	up	1.06297	0.254128	31.9733	4.9988	up
pmb3024	Luteolin C-hexoside	Flavone	-	-	-	-	-	1.26414	0.0564637	3.43976	1.78231	up	1.23905	0.0536843	22.844	4.51374	up	1.21114	0.0267348	29.4931	4.8823	up
pme3083	2-(Formylamino)benzoic acid	Organic acids and derivatives	1.21995	0.0165445	2.03501	1.02504	up	1.34327	0.00328654	2.9267	1.54927	up	1.25673	0.0193054	16.8271	4.07272	up	1.22027	0.00434656	29.1028	4.86309	up
pme1439	p-Coumaric acid	Phenylpropanoids	1.20021	0.0186136	2.28272	1.19076	up	1.33595	0.000298132	2.97906	1.57486	up	1.25688	0.015787	18.1937	4.18537	up	1.2201	0.000494478	28.6126	4.83858	up
pmf0271	(E)-p-coumaric acid	Phenylpropanoids	1.15135	0.0248431	2.19461	1.13397	up	1.29929	0.00132428	2.54223	1.34609	up	1.25443	0.015435	16.7442	4.06559	up	1.21717	0.00300268	27.4663	4.77959	up
pmb0490	N-p-Coumaroyl putrescine	Phenolamides	-	-	-	-	-	1.29952	0.00806034	3.02936	1.59901	up	1.25917	0.0145346	38.5872	5.27005	up	1.21212	0.0248377	26.844	4.74653	up
pmb0505	N'-p-Coumaroyl putrescine	Phenolamides	-	-	-	-	-	1.3076	0.00784152	2.85745	1.51473	up	1.25959	0.0177822	44.2553	5.46778	up	1.21411	0.0242593	25.9149	4.69571	up
pme0418	3-(4-Hydroxyphenyl)propionic acid	Phenylpropanoids	1.24058	6.72505e-05	2.38004	1.25098	up	1.31955	0.0210087	3.05079	1.60918	up	1.25934	0.0121335	15.7093	3.97355	up	1.21985	0.00313906	25.5692	4.67633	up
pmf0284	4-Hydroxy-3-methoxycinnamaldehyde	Phenylpropanoids	1.24498	0.00940052	7.33442	2.87468	up	1.33216	0.0411245	13.7939	3.78596	up	1.26001	0.00675049	13.0744	3.70867	up	1.21952	1.83578e-06	21.3655	4.41721	up
pme3123	Sinapyl alcohol	Phenylpropanoids	1.24196	0.0173529	6.3353	2.66341	up	1.34376	0.0132838	12.7243	3.66952	up	1.25941	0.013464	17.3939	4.12051	up	1.2205	0.00138257	19.6668	4.29769	up
pme0496	Nicotinic acid	Vitamins and derivatives	1.25115	0.00612447	11.9798	3.58253	up	1.34856	0.00463156	12.5779	3.65282	up	1.25613	0.0325688	23.572	4.559	up	1.21971	0.00446082	19.1407	4.25857	up
pme3838	Guanosine 3',5'-cyclic monophosphate	Nucleotide and derivates	1.08014	0.170744	3.27788	1.71276	up	1.33488	0.00316725	4.11871	2.04219	up	1.26277	0.001442	28.8219	4.8491	up	1.21557	0.0133488	18.9748	4.24601	up
pme1378	1-Methyladenosine	Nucleotide and derivates	1.2495	0.00401471	13.0703	3.70822	up	1.33794	0.0298081	13.9301	3.80014	up	1.26068	0.00966363	24.7742	4.63077	up	1.21862	1.83855e-06	17.8642	4.159	up
pmf0131	Cryptochlorogenic acid	Organic acids and derivatives	-	-	-	-	-	-	-	-	-	-	1.24942	0.0517489	19.3966	4.27773	up	1.21346	0.0258045	16.9634	4.08435	up
pme1535	(+)-Gallocatechin (GC)	Polyphenol	-	-	-	-	-	-	-	-	-	-	1.25541	0.00476383	13.4679	3.75146	up	1.21363	0.00167151	16.639	4.05649	up
pma3724	1-O-Feruloyl quinic acid	Organic acids and derivatives	1.12634	0.232554	10.5807	3.40337	up	1.31772	0.0472366	5.81247	2.53915	up	1.22529	0.125443	24.1289	4.59269	up	1.21278	0.0201863	15.0986	3.91634	up
pme1806	Chlorogenic acid methyl ester	Organic acids and derivatives	-	-	-	-	-	-	-	-	-	-	1.2214	0.115771	22.4793	4.49053	up	1.20561	0.0174376	15.0295	3.90973	up
pme0422	3-Hydroxy-4-methoxycinnamic acid	Phenylpropanoids	1.23046	0.00187953	2.27907	1.18845	up	1.32109	0.0137241	3.03256	1.60054	up	1.25878	0.00941234	11.186	3.48363	up	1.21939	0.000784238	14.7907	3.88662	up
pmb3093	6,7-dihydroxycoumarin 7-O-quinic acid	Phenylpropanoids	-	-	-	-	-	-	-	-	-	-	1.25715	0.0219762	13.7546	3.78184	up	1.21235	0.0289073	14.6863	3.8764	up
pme2901	1-O-Caffeoyl quinic acid	Organic acids and derivatives	-	-	-	-	-	-	-	-	-	-	1.22718	0.0550791	19.8626	4.31198	up	1.18375	0.0256418	14.5137	3.85935	up
pme0306	Ferulic acid	Phenylpropanoids	1.21053	0.00727841	2.29337	1.19747	up	1.30561	0.00484627	2.90268	1.53739	up	1.2578	0.00155476	10.7052	3.42024	up	1.21603	0.000105028	13.5402	3.75918	up
pmb0277	Tricin	Flavone	1.24251	0.152639	0.000673653	-10.5357	down	-	-	-	-	-	1.1792	0.000984524	7.7495	2.9541	up	1.15977	0.00913079	12.8493	3.68362	up
pme1816	Neochlorogenic acid (5-O-Caffeoylquinic acid)	Organic acids and derivatives	-	-	-	-	-	-	-	-	-	-	1.25338	0.0322764	13.0899	3.71038	up	1.21584	0.016565	12.6404	3.65998	up
pmb0736	Tricin 7-O-hexoside	Flavone	-	-	-	-	-	-	-	-	-	-	1.24831	1.26019e-05	8.68807	3.11904	up	1.20532	0.00934142	11.8144	3.56247	up
pme0450	L-Epicatechin	Polyphenol	-	-	-	-	-	-	-	-	-	-	1.25148	0.00544744	11.5445	3.52913	up	1.20921	0.00479292	11.784	3.55875	up
pme3461	Homoeriodictyol	Flavanone	-	-	-	-	-	1.23038	0.0799203	2.76316	1.46632	up	1.22115	0.0618797	9.061	3.17967	up	1.21126	0.0115004	10.7177	3.42192	up
pmb0588	Luteolin 3',7-di-O-glucoside	Flavone	-	-	-	-	-	-	-	-	-	-	1.16986	0.168529	7.31137	2.87014	up	1.1952	0.0428081	10.5635	3.40102	up
pme1606	Kaempferol 3-O-robinobioside (Biorobin)	Flavonol	-	-	-	-	-	-	-	-	-	-	1.22115	0.016007	6.20332	2.63304	up	1.20175	1.21043e-05	10.4668	3.38775	up
pmb0896	N'-Feruloyl putrescine	Phenolamides	-	-	-	-	-	-	-	-	-	-	1.23222	0.10276	13.2108	3.72364	up	1.21568	0.0145379	9.09314	3.18478	up
pme0205	Catechin	Polyphenol	-	-	-	-	-	-	-	-	-	-	1.25172	6.91413e-05	7.72775	2.95005	up	1.20849	0.00298233	8.92147	3.15728	up
pmb3110	Vanillic acid	Phenylpropanoids	1.23701	0.008665	2.13203	1.09223	up	1.34301	0.00478692	3.25699	1.70354	up	1.26299	0.00230956	7.35264	2.87826	up	1.22046	0.000713989	8.89862	3.15358	up
pme0363	Chrysoeriol	Flavone	-	-	-	-	-	-	-	-	-	-	1.1617	0.016312	9.26599	3.21195	up	1.11498	0.0168355	8.72727	3.12553	up
pme1695	Sinapic acid	Phenylpropanoids	-	-	-	-	-	-	-	-	-	-	1.25475	0.00567096	6.82019	2.76981	up	1.20754	0.01511	8.68025	3.11774	up
pma0702	N', N''-disinapoylspermidine	Phenolamides	-	-	-	-	-	1.0992	0.0628305	2.51657	1.33146	up	1.23392	0.0042748	10.6817	3.41707	up	1.1846	0.00267235	8.47405	3.08305	up
pme1637	Coniferyl alcohol	Phenylpropanoids	-	-	-	-	-	1.28647	0.0113255	2.28606	1.19287	up	1.25493	5.47861e-05	5.20171	2.37899	up	1.21592	6.29423e-06	8.35575	3.06277	up
pmb0907	N-Feruloyl putrescine	Phenolamides	-	-	-	-	-	-	-	-	-	-	1.24508	0.0583103	10.5388	3.39764	up	1.21655	0.0104187	8.20043	3.0357	up
pmb0808	6,7-dihydroxycoumarin 6-O-quinic acid	Phenylpropanoids	-	-	-	-	-	1.35019	0.00288803	0.000387931	-11.3319	down	1.25982	0.00568056	7.8592	2.97438	up	1.21186	0.0188544	8.14655	3.02619	up
pmf0360	Astilbin	Flavonoid	1.25313	0.00303908	0.0010514	-9.89347	down	1.35011	0.00303908	0.0010514	-9.89347	down	1.25354	0.0180336	6.21106	2.63484	up	1.21835	0.00234319	8.02181	3.00393	up
pmf0519	Bergenin	Others	1.25296	0.0101911	0.000843486	-10.2113	down	-	-	-	-	-	1.24606	0.0122116	5.17963	2.37285	up	1.2099	0.0121627	7.80381	2.96418	up
pmf0465	Geniposide	Terpene	1.25317	0.00335311	0.00059081	-10.725	down	-	-	-	-	-	1.23324	0.0596055	10.0416	3.32791	up	1.20657	0.0245847	7.31729	2.87131	up
pmc0281	Adenosine O-ribose	Nucleotide and derivates	-	-	-	-	-	-	-	-	-	-	-	-	-	-	-	1.2167	0.00247918	7.16953	2.84188	up
pmb0745	Tricin 4'-O-syringyl alcohol	Flavone	-	-	-	-	-	1.35021	0.00212983	0.00123344	-9.6631	down	1.14363	0.14609	4.16629	2.05876	up	1.20951	0.0219849	6.89813	2.7862	up
pmb0494	N-Sinapoyl putrescine	Phenolamides	-	-	-	-	-	1.21371	0.0756657	2.16638	1.11528	up	1.23622	0.0758328	9.35875	3.22632	up	1.21775	0.00463093	6.7591	2.75683	up
pme0436	Procyanidin B3	Proanthocyanidins	-	-	-	-	-	-	-	-	-	-	1.22046	0.0447185	4.54803	2.18524	up	1.2099	4.55532e-05	6.61127	2.72493	up
pme2903	4-Hydroxybenzoic acid	Organic acids and derivatives	-	-	-	-	-	-	-	-	-	-	1.24098	0.0147132	4.05852	2.02095	up	1.21599	0.00068309	6.59298	2.72093	up
pmb0607	Chrysoeriol 7-O-hexoside	Flavone	-	-	-	-	-	-	-	-	-	-	1.26289	6.40068e-07	4.49909	2.16963	up	1.2126	0.0133449	6.52095	2.70508	up
pme0399	Chlorogenic acid (3-O-Caffeoylquinic acid)	Organic acids and derivatives	1.2197	0.000614995	0.465721	-1.10246	down	-	-	-	-	-	1.2572	0.0128079	6.76517	2.75813	up	1.21583	0.00965818	6.48148	2.69632	up
pmf0569	Liquiritin	Flavonoid	-	-	-	-	-	-	-	-	-	-	1.1926	0.0728599	12.0204	3.58741	up	1.11837	0.0344945	6.44479	2.68813	up
pme0408	Syringic acid	Phenylpropanoids	-	-	-	-	-	-	-	-	-	-	1.23321	0.0199592	4.69205	2.23022	up	1.21013	0.000486686	6.41657	2.6818	up
pme2459	Luteolin 7-O-glucoside (Cynaroside)	Flavone	-	-	-	-	-	-	-	-	-	-	1.1061	0.0323464	2.91371	1.54286	up	1.14618	0.026874	5.47281	2.45228	up
pme1473	5'-Deoxy-5'-(methylthio)adenosine	Nucleotide and derivates	1.23211	0.0156125	2.52492	1.33624	up	1.34426	0.00595211	4.25239	2.08827	up	1.26344	2.18282e-05	4.81442	2.26736	up	1.21997	8.14951e-07	5.18558	2.3745	up
pmb0998	Guanosine 5'-monophosphate	Nucleotide and derivates	-	-	-	-	-	-	-	-	-	-	1.24031	0.0196248	5.12504	2.35756	up	1.20444	0.00378635	5.03835	2.33295	up
pme3428	Esculin (6,7-Dihydroxycoumarin-6-glucoside)	Phenylpropanoids	-	-	-	-	-	-	-	-	-	-	1.11865	0.166371	5.66423	2.50188	up	1.20207	0.0126151	4.96898	2.31295	up
pme0299	trans-Cinnamate	Phenylpropanoids	1.2523	0.0214745	0.00166873	-9.22704	down	-	-	-	-	-	1.02987	0.137678	2.82262	1.49704	up	1.19825	0.000230609	4.9382	2.30398	up
pmb0696	8-C-hexosyl chrysoeriol O-hexoside	Flavone	-	-	-	-	-	-	-	-	-	-	1.1708	0.122587	3.84838	1.94425	up	1.19511	0.0308859	4.73819	2.24434	up
pmf0591	Cinnamic acid	Phenylpropanoids	1.25055	9.44486e-06	0.361647	-1.46734	down	-	-	-	-	-	1.15982	0.0875775	3.07979	1.62283	up	1.22064	0.000419019	4.67181	2.22398	up
pme1622	Kaempferol 3-O-glucoside (Astragalin)	Flavonol	1.09459	0.163964	0.237137	-2.07621	down	-	-	-	-	-	1.07001	0.028014	2.83366	1.50266	up	1.12418	0.00433875	4.62669	2.20998	up
pme3129	Quercetin 4'-O-glucoside (Spiraeoside)	Flavonol	-	-	-	-	-	-	-	-	-	-	1.2541	0.00103737	4.56635	2.19104	up	1.20365	0.011494	4.61538	2.20645	up
pme1598	Hesperetin 5-O-glucoside	Flavanone	-	-	-	-	-	-	-	-	-	-	1.25729	0.00145893	4.22247	2.07809	up	1.21128	0.00755849	4.5022	2.17063	up
pme1952	Riboflavin	Vitamins and derivatives	1.14707	0.0101158	0.364236	-1.45705	down	-	-	-	-	-	1.26132	0.00504191	5.14757	2.36389	up	1.22034	4.23431e-05	4.48785	2.16602	up
pme2949	Hesperetin 7-rutinoside (Hesperidin)	Flavanone	1.2501	0.0574527	0.000893152	-10.1288	down	-	-	-	-	-	-	-	-	-	-	1.08388	0.102304	4.42607	2.14603	up
pmb2940	1-O-beta-D-Glucopyranosyl sinapate	Phenylpropanoids	-	-	-	-	-	-	-	-	-	-	1.22536	0.0412365	4.01367	2.00492	up	1.1981	0.0213643	4.32129	2.11146	up
pme3268	Kaempferol 3-O-galactoside (Trifolin)	Flavonol	1.03145	0.0554502	0.303175	-1.72178	down	-	-	-	-	-	1.1655	0.0211704	2.91005	1.54105	up	1.17238	0.00645151	4.3157	2.10959	up
pmb0746	Tricin 4'-O-β-guaiacylglycerol	Flavone	-	-	-	-	-	-	-	-	-	-	1.09441	0.0883499	2.39229	1.25839	up	1.18757	0.0164052	4.24168	2.08464	up
pmf0417	Eriocitrin	Flavonoid	1.04396	0.025184	0.419848	-1.25206	down	-	-	-	-	-	1.07864	0.0946171	2.18837	1.12986	up	1.16759	0.0386631	4.19848	2.06987	up
pme3719	D-Xylonic acid	Organic acids and derivatives	1.24228	0.00166535	2.80896	1.49004	up	-	-	-	-	-	1.24575	0.0172006	3.69697	1.88634	up	1.21828	1.50252e-06	4.18972	2.06685	up
pme2380	A-Ketoglutaric acid	Organic acids and derivatives	-	-	-	-	-	1.32112	0.0150568	2.20442	1.1404	up	1.24684	0.0205488	3.72928	1.8989	up	1.21367	0.00816226	4.04144	2.01487	up
pmb0496	N-Feruloyl agmatine	Phenolamides	1.06642	0.0161973	0.167165	-2.58065	down	-	-	-	-	-	1.16049	0.0280421	2.72727	1.44746	up	1.17805	0.000753872	3.68778	1.88275	up
pme1516	Epigallocatechin (EGC)	Polyphenol	1.11761	0.0165263	0.150683	-2.73041	down	-	-	-	-	-	1.1971	0.00691904	2.94809	1.55978	up	1.18242	0.000414724	3.67896	1.8793	up
pme1773	Cyanidin 3-O-rutinoside (Keracyanin)	Anthocyanins	1.25239	0.0196815	0.000122616	-12.9936	down	-	-	-	-	-	1.16043	0.0363469	2.67484	1.41945	up	1.18478	0.00201248	3.67393	1.87733	up
pme3211	Quercetin 3-O-glucoside (Isotrifoliin)	Flavonol	1.1845	0.0386528	0.340289	-1.55517	down	-	-	-	-	-	-	-	-	-	-	1.05015	0.107433	3.36437	1.75033	up
pmb0514	Adenosine 3'-monophosphate	Nucleotide and derivates	-	-	-	-	-	-	-	-	-	-	1.2102	0.0490861	3.85307	1.94601	up	1.17212	0.0325103	3.30243	1.72353	up
pmf0246	Orientin	Flavonoid	1.25286	0.00418373	0.000575693	-10.7624	down	-	-	-	-	-	1.20202	0.0444259	2.85075	1.51134	up	1.19109	0.0235307	3.27932	1.7134	up
pmf0327	lumichrome	Alkaloids	1.17816	0.0414049	2.83172	1.50168	up	1.30999	0.0257189	3.45495	1.78867	up	1.24758	0.00197302	3.45495	1.78867	up	1.19979	0.00370042	3.26136	1.70547	up
pmb0686	Eriodictyol O-malonylhexoside	Flavanone	1.25286	0.0133589	0.000403587	-11.2748	down	-	-	-	-	-	-	-	-	-	-	1.12519	0.0743453	3.2571	1.70359	up
pme3961	Deoxyadenosine	Nucleotide and derivates	-	-	-	-	-	-	-	-	-	-	1.24955	0.0110079	2.5241	1.33577	up	1.21846	8.20607e-05	3.2259	1.6897	up
pmf0208	Isoquercitroside	Flavonoid	1.03189	0.101532	0.426794	-1.22839	down	-	-	-	-	-	1.07757	0.027667	2.17423	1.12051	up	1.10504	0.0316262	3.20644	1.68097	up
pmb0492	"N',N"",N""'-p-coumaroyl-cinnamoyl-caffeoyl spermidine"	Phenolamides	-	-	-	-	-	-	-	-	-	-	1.21596	0.055989	7.07551	2.82283	up	1.17796	0.0129078	3.17329	1.66598	up
pmb2947	Catechin-catechin-catechin	Polyphenol	1.25209	0.016101	0.000678733	-10.5249	down	1.34915	0.016101	0.000678733	-10.5249	down	1.02332	0.17892	2.79537	1.48304	up	1.15695	0.030431	3.16742	1.66331	up
pmf0532	Phillyroside	Phenylpropanoids	1.24548	0.0763513	0.00205011	-8.93008	down	1.34115	0.0763513	0.00205011	-8.93008	down	1.08153	0.0160946	3.43204	1.77907	up	1.04947	0.00695044	3.12073	1.64188	up
pmf0063	Echinacoside	Phenylpropanoids	1.2514	0.0196328	0.00155709	-9.32693	down	-	-	-	-	-	1.16073	0.0113769	2.2376	1.16195	up	1.1621	0.0109391	3.07958	1.62274	up
pmb0532	Inosine 5'-monophosphate	Nucleotide and derivates	-	-	-	-	-	-	-	-	-	-	1.24129	0.0146295	2.78364	1.47697	up	1.20809	0.00694208	2.88918	1.53066	up
pmb0981	Adenosine 5'-monophosphate	Nucleotide and derivates	-	-	-	-	-	-	-	-	-	-	1.22351	0.0239739	3.16098	1.66037	up	1.20189	0.001446	2.85366	1.51281	up
pma6460	5-O-p-Coumaroylquinic acid	Organic acids and derivatives	-	-	-	-	-	-	-	-	-	-	1.1558	0.0863443	3.79641	1.92464	up	1.13326	0.0171496	2.8494	1.51066	up
pme2991	Scopoletin (7-Hydroxy-5-methoxycoumarin)	Phenylpropanoids	1.25329	0.00324016	0.000504673	-10.9524	down	-	-	-	-	-	-	-	-	-	-	1.20458	0.00560566	2.8	1.48543	up
pme0369	Kaempferol 3-O-rutinoside (Nicotiflorin)	Flavonol	1.21805	7.95211e-05	0.187998	-2.41121	down	-	-	-	-	-	-	-	-	-	-	1.21662	0.00062487	2.77454	1.47225	up
pmf0204	Hyperoside	Flavonoid	-	-	-	-	-	-	-	-	-	-	-	-	-	-	-	1.10696	0.0605987	2.72727	1.44746	up
pmb3043	Tricin 5-O-rutinoside	Flavone	1.25264	0.0147561	0.000924974	-10.0783	down	1.34956	0.0147561	0.000924974	-10.0783	down	-	-	-	-	-	1.08807	0.0865217	2.72011	1.44366	up
pmb0628	Eriodictiol C-hexosyl-O-hexoside	Flavone	-	-	-	-	-	-	-	-	-	-	1.15313	0.069931	4.13476	2.0478	up	1.1162	0.0131539	2.70529	1.43578	up
pme0374	Isovitexin	Flavone	1.25141	0.0492653	0.000884086	-10.1435	down	-	-	-	-	-	-	-	-	-	-	1.10829	0.00832969	2.67518	1.41964	up
pma0760	Selgin O-malonylhexoside	Flavone	-	-	-	-	-	-	-	-	-	-	-	-	-	-	-	1.06711	0.00763013	2.67192	1.41788	up
pme0303	Caffeate	Phenylpropanoids	1.2404	0.00358551	0.286722	-1.80228	down	1.29603	0.0017871	0.429876	-1.21801	down	1.25673	0.00014683	3.09544	1.63014	up	1.21079	6.69244e-05	2.6556	1.40904	up
pmb3047	Tricin 4'-O-(syringyl alcohol) ether 5-O-hexoside	Flavone	-	-	-	-	-	-	-	-	-	-	-	-	-	-	-	1.21465	0.00193876	2.62738	1.39362	up
pma2405	Feruloylcholine	Alkaloids	-	-	-	-	-	-	-	-	-	-	1.19202	0.0832342	3.89169	1.9604	up	1.1967	0.000220075	2.62018	1.38966	up
pmb3068	1-O-p-Coumaroyl quinic acid	Organic acids and derivatives	-	-	-	-	-	1.35024	0.00114399	0.00170886	-9.19275	down	1.23316	0.0368302	3.72785	1.89834	up	1.2025	0.011979	2.51899	1.33284	up
pmb0423	Hydroxy-methoxycinnamate	Phenylpropanoids	1.22804	0.000314913	0.429636	-1.21881	down	-	-	-	-	-	1.06296	0.179239	2.52	1.33342	up	1.21344	0.00346348	2.43273	1.28257	up
pme0434	Procyanidin B2	Proanthocyanidins	1.15836	0.0335408	0.0863109	-3.53431	down	-	-	-	-	-	-	-	-	-	-	1.09788	0.0132439	2.42073	1.27544	up
pmb0600	Chrysoeriol 7-O-rutinoside	Flavone	1.10777	0.0212884	0.469091	-1.09206	down	-	-	-	-	-	-	-	-	-	-	1.19802	0.0198135	2.36104	1.23942	up
pme3163	D-Sedoheptuiose 7-phosphate	Carbohydrates	-	-	-	-	-	-	-	-	-	-	-	-	-	-	-	1.18488	0.00311952	2.32538	1.21746	up
pmb3026	Quercetin O-acetylhexoside	Flavonol	1.25098	0.0462772	0.00105304	-9.89122	down	-	-	-	-	-	1.26199	0.0462772	0.00105304	-9.89122	down	1.02635	0.0505942	2.30499	1.20476	up
pmf0549	Diosmin	Flavonoid	1.15872	0.00464699	0.472585	-1.08135	down	-	-	-	-	-	-	-	-	-	-	1.18223	0.0245838	2.27415	1.18533	up
pmb0720	Tricin O-malonylhexoside	Flavone	1.21342	0.0055048	0.307497	-1.70135	down	1.25418	0.00828593	0.46968	-1.09025	down	-	-	-	-	-	1.19666	0.00337393	2.26681	1.18067	up
pme2776	2'-Deoxyinosine	Nucleotide and derivates	-	-	-	-	-	-	-	-	-	-	1.24132	0.00518821	2.17112	1.11844	up	1.18997	0.0117659	2.22995	1.15701	up
pmf0141	2-Phenylethanol	Others	-	-	-	-	-	-	-	-	-	-	-	-	-	-	-	1.05313	0.0510507	2.21033	1.14426	up
pmb3042	Tricin 5-O-hexoside	Flavone	-	-	-	-	-	-	-	-	-	-	1.21438	0.0420635	2.48211	1.31157	up	1.15346	0.0434133	2.19586	1.13478	up
pme0240	Benzoic acid	Organic acids and derivatives	-	-	-	-	-	-	-	-	-	-	-	-	-	-	-	1.07137	0.0559419	2.18367	1.12676	up
pmf0014	Scopolin	Phenylpropanoids	-	-	-	-	-	-	-	-	-	-	-	-	-	-	-	1.20995	0.00465287	2.14587	1.10156	up
pme1373	2'-Deoxycytidine-5'-monophosphate	Nucleotide and derivates	-	-	-	-	-	-	-	-	-	-	1.12153	0.146403	4.06617	2.02367	up	1.13764	0.0161869	2.13981	1.09748	up
pme2253	L-Gulonic-γ-lactone	Others	-	-	-	-	-	-	-	-	-	-	1.18725	0.00339137	2.1521	1.10574	up	1.1492	0.00370453	2.08344	1.05897	up
pmb2507	2-Deoxyribose 1-phosphate	Others	-	-	-	-	-	-	-	-	-	-	1.07776	0.0751118	2.72535	1.44644	up	1.02329	0.0545392	2.0553	1.03935	up
pmb2855	L-Glutamine O-hexside	Amino acid and derivatives	-	-	-	-	-	-	-	-	-	-	-	-	-	-	-	1.07893	0.0582674	2.01051	1.00756	up
pmb0197	N2-methylguanosine	Nucleotide and derivates	1.25317	0.0117808	4.88246e-05	-14.322	down	-	-	-	-	-	1.1875	0.0223964	0.431826	-1.21148	down	1.11852	0.0227588	0.477396	-1.06674	down
pme1137	6-hydroxynicotinic acid	Vitamins and derivatives	1.13548	0.0359262	0.301143	-1.73148	down	1.05143	0.0283208	0.299184	-1.7409	down	-	-	-	-	-	1.06312	0.0509928	0.409796	-1.28702	down
pme1408	L-Glutamine	Amino acid and derivatives	-	-	-	-	-	-	-	-	-	-	1.22445	0.00159607	0.413586	-1.27374	down	1.20721	0.00560806	0.405847	-1.30099	down
pme2786	N-Acetyl-5-hydroxytryptamine	Alkaloids	1.16883	0.00488286	0.439344	-1.18658	down	-	-	-	-	-	1.25156	0.0123405	0.354694	-1.49535	down	1.14071	0.00361209	0.385246	-1.37615	down
pme1018	Glutathione oxidized	Amino acid and derivatives	1.25065	0.00424496	0.173839	-2.52418	down	1.34318	0.00334682	0.207925	-2.26586	down	1.20471	0.000718189	0.292714	-1.77244	down	1.17907	0.00102298	0.363017	-1.46189	down
pme3186	Dl-Glyceraldehyde3-phosphate	Organic acids and derivatives	1.21934	0.00746402	0.246314	-2.02143	down	1.28596	0.00655618	0.32128	-1.6381	down	1.23109	0.0111043	0.314047	-1.67095	down	1.17422	0.00818574	0.343394	-1.54206	down
pme0309	Methyl gallate	Organic acids and derivatives	1.25314	0.0120506	0.000137755	-12.8256	down	1.34996	0.0120506	0.000137755	-12.8256	down	1.19116	0.00938852	0.263265	-1.92541	down	1.15154	0.0156191	0.340816	-1.55293	down
pmb2467	α-Linolenic acid	Lipids	1.21764	0.00419763	0.174583	-2.51802	down	1.33429	0.00721111	0.177922	-2.49068	down	1.20336	0.00799829	0.427644	-1.22552	down	1.1895	0.00703643	0.322263	-1.63369	down
pme1709	Nicotinic Acid Methyl Ester (Methyl Nicotinate)	Vitamins and derivatives	-	-	-	-	-	-	-	-	-	-	1.22028	0.00259226	0.337909	-1.56529	down	1.21357	1.43617e-05	0.315734	-1.66322	down
pmb0863	LysoPC 16:2 (2n isomer)	Lipids	1.25309	0.00993728	0.000617849	-10.6605	down	1.32885	0.0146582	0.245995	-2.0233	down	1.21611	0.0105082	0.297025	-1.75134	down	1.17367	0.0112937	0.313959	-1.67135	down
pme2287	Thiamine pyrophosphate	Vitamins and derivatives	1.25328	0.00437056	0.000290011	-11.7516	down	1.32527	0.00518031	0.369495	-1.43637	down	1.19879	0.00176733	0.338131	-1.56435	down	1.21251	0.00780789	0.291622	-1.77783	down
pmf0496	Albiflorin	Terpene	1.23474	7.74251e-05	0.266048	-1.91024	down	1.34029	0.000116714	0.442971	-1.17472	down	1.19544	0.00291746	0.281167	-1.8305	down	1.19275	0.000281355	0.286737	-1.8022	down
pme1286	S-(5'-Adenosy)-L-homocysteine	Amino acid and derivatives	1.25324	0.00399864	0.000316159	-11.6271	down	1.35017	0.00399864	0.000316159	-11.6271	down	1.25742	0.0062159	0.26007	-1.94303	down	1.19599	0.00230908	0.274005	-1.86773	down
pme1419	L-Methionine methyl ester	Amino acid and derivatives	1.24096	4.70893e-05	0.300264	-1.7357	down	1.26033	0.00624785	0.392612	-1.34882	down	1.2615	0.000454193	0.311873	-1.68097	down	1.18695	0.000484325	0.265963	-1.9107	down
pmb1605	MAG (18:3) isomer3	Lipids	1.25073	0.000142617	0.139891	-2.83762	down	1.34696	0.00010876	0.13853	-2.85173	down	1.26108	4.99637e-05	0.324711	-1.62277	down	1.20457	2.35541e-05	0.213751	-2.226	down
pmb2222	Phytocassane C	Terpene	1.25321	0.00240632	0.00035809	-11.4474	down	1.35019	0.00240632	0.00035809	-11.4474	down	1.25019	0.000966431	0.160345	-2.64075	down	1.21261	0.00173639	0.181963	-2.45828	down
pmb0848	LysoPC 16:1 (2n isomer)	Lipids	1.24524	0.017302	0.0116414	-6.42459	down	1.34675	0.0174832	0.0165379	-5.91808	down	1.25284	0.0216421	0.129793	-2.94571	down	1.20311	0.0228507	0.167172	-2.58059	down
pmb2444	MAG (18:3) isomer1	Lipids	1.25152	0.000998249	0.0956829	-3.3856	down	1.3454	0.000658896	0.0970958	-3.36445	down	1.20956	0.000375624	0.243014	-2.04089	down	1.21981	0.00113954	0.134458	-2.89477	down
pmb2221	4-Hydroxysphinganine	Lipids	1.24814	0.00174975	0.0621118	-4.00899	down	1.34872	0.00212033	0.0771429	-3.69632	down	1.26141	0.00185131	0.11441	-3.12772	down	1.2179	0.00197889	0.105217	-3.24855	down
pmb1626	MGMG (18:2) isomer1	Lipids	1.24446	0.000506284	0.117994	-3.08321	down	1.34933	0.00153138	0.099115	-3.33475	down	1.25683	0.000371132	0.124484	-3.00597	down	1.21736	0.000963774	0.10472	-3.25539	down
pmb0767	D-erythro-Dihydrosphingosine	Alcohols	1.2497	3.0612e-05	0.0452083	-4.46727	down	1.3395	0.000186639	0.0876042	-3.51286	down	1.23802	0.000995745	0.106042	-3.2373	down	1.21614	0.00010095	0.089375	-3.48398	down
pmb0530	Nicotinic acid adenine dinucleotide	Nucleotide and derivates	1.2502	0.00315978	0.17128	-2.54557	down	1.33735	0.00159371	0.260121	-1.94274	down	1.25312	0.00204084	0.0617647	-4.01707	down	1.21453	0.00243236	0.0726644	-3.78261	down
pmb0163	DGMG (18:2) isomer3	Lipids	1.2508	0.000473799	0.0751913	-3.73329	down	1.35008	0.000777886	0.0759563	-3.71869	down	1.2609	0.000272123	0.08	-3.64386	down	1.21945	0.000573641	0.0711475	-3.81304	down
pmb0865	LysoPC 18:3 (2n isomer)	Lipids	1.25183	0.0027266	0.0350159	-4.83585	down	1.34905	0.00277418	0.0450205	-4.47328	down	1.26133	0.00269597	0.0621191	-4.00882	down	1.22038	0.00293204	0.0674397	-3.89026	down
pmd0130	LysoPC 14:0 (2n isomer)	Lipids	1.25231	0.00177125	0.0422018	-4.56655	down	1.34804	0.00174002	0.0626474	-3.9966	down	1.26179	0.00168249	0.0593709	-4.0741	down	1.21969	0.00175894	0.0593709	-4.0741	down
pmb0866	LysoPC 14:0	Lipids	1.25304	0.0027596	0.000148515	-12.7171	down	1.3444	0.00275653	0.0713971	-3.80799	down	1.25985	0.00272683	0.0654565	-3.93332	down	1.21881	0.00294283	0.0545655	-4.19587	down
pmb0890	MAG (18:2)	Lipids	1.25306	0.00341255	6.99482e-05	-13.8034	down	1.35008	0.00341255	6.99482e-05	-13.8034	down	1.26256	0.00369933	0.0489637	-4.35214	down	1.21781	0.00357502	0.0434974	-4.52293	down
pmb0165	LysoPC 16:1	Lipids	1.25324	0.00125725	9.72272e-05	-13.3283	down	1.35023	0.00125725	9.72272e-05	-13.3283	down	1.26449	0.00125725	9.72272e-05	-13.3283	down	1.22028	0.00132727	0.039323	-4.66848	down
pmb0160	MAG (18:3) isomer5	Lipids	1.25091	0.00291711	0.0265275	-5.23637	down	1.34974	0.00302179	0.0327692	-4.93151	down	1.2577	0.00264973	0.0408571	-4.61327	down	1.21771	0.00292083	0.0363077	-4.78358	down
pmb0852	LysoPC 18:2	Lipids	1.25285	0.000600158	0.0260287	-5.26375	down	1.3491	0.000560574	0.0418182	-4.57973	down	1.263	0.000502464	0.0354545	-4.81789	down	1.22067	0.00059057	0.0341148	-4.87346	down
pmb0873	LysoPC 18:2 (2n isomer)	Lipids	1.25128	0.00522881	0.0240887	-5.3755	down	1.34856	0.00532799	0.0328325	-4.92873	down	1.26146	0.00527378	0.036133	-4.79054	down	1.22014	0.00534119	0.0335961	-4.89556	down
pmb0889	Punicic acid	Lipids	1.25101	0.0100119	0.0217191	-5.52489	down	1.34417	0.0108452	0.0681288	-3.87559	down	1.23821	0.00942689	0.034312	-4.86514	down	1.2153	0.0101114	0.0327202	-4.93367	down
pmb2383	MGMG (18:2) isomer2	Lipids	1.25251	0.00164784	0.0270791	-5.20667	down	1.34991	0.00168597	0.0324628	-4.94507	down	1.26321	0.00166738	0.0441543	-4.5013	down	1.22082	0.00169083	0.032262	-4.95402	down
pmb0296	MAG (18:1) isomer2	Lipids	1.24613	0.011399	0.0330829	-4.91777	down	1.34562	0.0112596	0.024674	-5.34086	down	1.2605	0.0113811	0.0299558	-5.06102	down	1.21064	0.0112477	0.0314586	-4.9904	down
pmb3894	Di-O-methylquercetin	Flavonol	1.24867	0.00457566	0.0277248	-5.17268	down	1.34268	0.00590024	0.19633	-2.34865	down	1.23394	0.00423041	0.0127706	-6.29103	down	1.19608	0.00419467	0.0296147	-5.07754	down
pmb0874	LysoPE 18:2 (2n isomer)	Lipids	1.25287	0.000378309	0.0241328	-5.37286	down	1.34952	0.000362723	0.030738	-5.02383	down	1.26366	0.00033258	0.0286839	-5.12362	down	1.22055	0.000363289	0.0279582	-5.16059	down
pmd0160	LysoPE 16:0 (2n isomer)	Lipids	1.25305	0.000751815	0.0208703	-5.58241	down	1.34947	0.000732211	0.0293312	-5.09142	down	1.26406	0.00073398	0.0268735	-5.21767	down	1.22083	0.000753844	0.0269944	-5.2112	down
pmb2786	9-HOTrE	Lipids	1.24978	0.00208199	0.0311761	-5.00342	down	1.34141	0.00115665	0.160236	-2.64173	down	1.19634	0.000217377	0.0464219	-4.42905	down	1.21821	0.0020751	0.0256378	-5.28558	down
pmb2778	9,10-EODE	Lipids	1.25217	0.00146457	0.016547	-5.91729	down	1.34912	0.00153862	0.0591453	-4.07959	down	1.23625	0.000668024	0.0271282	-5.20406	down	1.21981	0.00145733	0.0222564	-5.48964	down
pmb0859	LysoPC 18:1 (2n isomer)	Lipids	1.25065	0.000214168	0.0149733	-6.06147	down	1.34964	0.000248515	0.0130355	-6.26142	down	1.26321	0.000212508	0.0201554	-5.63269	down	1.2208	0.000249907	0.0184556	-5.7598	down
pmb2319	LysoPC 15:0	Lipids	1.25253	0.00109918	0.0142085	-6.1371	down	1.34866	0.00108454	0.0185521	-5.75227	down	1.26256	0.00106587	0.0205116	-5.60742	down	1.22094	0.00111138	0.0177027	-5.81989	down
pmb0161	DGMG (18:2) isomer1	Lipids	1.25175	0.000688388	0.017724	-5.81815	down	1.35005	0.00072378	0.018378	-5.76587	down	1.26425	0.000718993	0.0200131	-5.64291	down	1.22003	0.00070437	0.0169392	-5.88349	down
pmd0132	LysoPC 16:0 (2n isomer)	Lipids	1.25315	0.000110851	0.0122765	-6.34795	down	1.34947	9.78076e-05	0.0153754	-6.02323	down	1.26428	0.000104372	0.015296	-6.0307	down	1.22113	0.000110675	0.0147398	-6.08414	down
pmb0855	LysoPC 16:0	Lipids	1.25312	9.71181e-05	0.0120974	-6.36916	down	1.3497	8.53128e-05	0.0149813	-6.0607	down	1.26402	8.31118e-05	0.0145651	-6.10134	down	1.22105	9.54073e-05	0.0140241	-6.15594	down
pmb2388	LysoPC 18:0 (2n isomer)	Lipids	1.25189	0.00157639	0.0113566	-6.46032	down	1.34904	0.00157479	0.00954779	-6.71062	down	1.26319	0.00157667	0.0135406	-6.20656	down	1.22087	0.00158802	0.0121942	-6.35766	down
pmc0960	LysoPC 20:4	Lipids	1.25141	0.00101865	0.00986085	-6.66407	down	1.34896	0.00102246	0.00830487	-6.91183	down	1.26333	0.00102095	0.0128906	-6.27754	down	1.22019	0.00102539	0.0115876	-6.43127	down
pmb0854	LysoPC 18:3	Lipids	1.25307	3.71956e-06	0.00774737	-7.01208	down	1.3499	1.02292e-06	0.00974737	-6.68077	down	1.26383	1.54172e-07	0.00951579	-6.71546	down	1.22111	3.57083e-06	0.00926316	-6.75428	down
pmb3117	LysoPE 16:0	Lipids	1.25318	0.000620097	0.00757009	-7.04547	down	1.34979	0.000618597	0.0087757	-6.83227	down	1.26452	0.000621461	0.00942991	-6.72854	down	1.22111	0.000621998	0.00917445	-6.76816	down
pmb2363	MAG (18:1) isomer1	Lipids	1.24864	0.000503715	0.00946591	-6.72304	down	1.34652	0.000520082	0.00700034	-7.15836	down	1.26326	0.000527953	0.00781995	-6.99862	down	1.21524	0.000485345	0.00916359	-6.76987	down
pmb0882	LysoPC 18:1	Lipids	1.25219	0.000820986	0.0106754	-6.54957	down	1.34995	0.000827824	0.0120697	-6.37246	down	1.26404	0.000821223	0.0101525	-6.62202	down	1.22082	0.000823444	0.00899782	-6.79621	down
pmb0856	LysoPE 18:1 (2n isomer)	Lipids	1.25172	0.00035659	0.00523243	-7.5783	down	1.34905	0.000358	0.00469459	-7.73478	down	1.26265	0.000348893	0.00703514	-7.15121	down	1.2209	0.000360994	0.00640811	-7.28589	down
pmd0136	LysoPC 18:0	Lipids	1.25035	1.60946e-05	0.00377507	-8.04928	down	1.34904	1.70021e-05	0.00466938	-7.74255	down	1.26331	1.66617e-05	0.00601626	-7.37692	down	1.22009	1.49004e-05	0.00592412	-7.39918	down
pme2237	Dulcitol	Alcohols	-	-	-	-	-	-	-	-	-	-	1.26396	0.00740389	0.00102467	-9.93063	down	1.22081	0.00740389	0.00102467	-9.93063	down
pmb2260	LysoPC 15:1	Lipids	1.25276	0.00525501	0.000876055	-10.1567	down	1.13375	0.000770245	0.051525	-4.27858	down	1.26411	0.00525501	0.000876055	-10.1567	down	1.22092	0.00525501	0.000876055	-10.1567	down
pmb0475	Gallic acid O-feruloyl-O-hexosyl-O-hexoside	Phenylpropanoids	1.25286	0.00365455	0.000834363	-10.227	down	1.34994	0.00365455	0.000834363	-10.227	down	1.26424	0.00365455	0.000834363	-10.227	down	1.22103	0.00365455	0.000834363	-10.227	down
pme3459	Caffeyl alcohol	Phenylpropanoids	-	-	-	-	-	-	-	-	-	-	-	-	-	-	-	1.21901	0.0444884	0.00075419	-10.3728	down
pmb0164	MAG (18:2) isomer1	Lipids	1.25323	0.000515225	0.00062212	-10.6505	down	1.35023	0.000515225	0.00062212	-10.6505	down	1.26449	0.000515225	0.00062212	-10.6505	down	1.22116	0.000515225	0.00062212	-10.6505	down
pmb0566	Luteolin O-hexosyl-O-pentoside	Flavone	-	-	-	-	-	1.3462	0.0720387	0.000585049	-10.7392	down	-	-	-	-	-	1.21808	0.0720387	0.000585049	-10.7392	down
pmd0158	LysoPE 14:0 (2n isomer)	Lipids	1.25317	0.000612519	0.000425197	-11.1996	down	1.35018	0.000612519	0.000425197	-11.1996	down	1.26449	0.000612519	0.000425197	-11.1996	down	1.22118	0.000612519	0.000425197	-11.1996	down
pmb2369	PC 19:2/16:0	Lipids	1.25311	0.000992433	0.000416667	-11.2288	down	1.35015	0.000992433	0.000416667	-11.2288	down	1.26444	0.000992433	0.000416667	-11.2288	down	1.22116	0.000992433	0.000416667	-11.2288	down
pmb0864	LysoPE 14:0	Lipids	1.25296	0.003061	0.00035809	-11.4474	down	1.35003	0.003061	0.00035809	-11.4474	down	1.26433	0.003061	0.00035809	-11.4474	down	1.22109	0.003061	0.00035809	-11.4474	down
pme0463	L-Theanine	Amino acid and derivatives	-	-	-	-	-	1.34968	0.0169962	0.000354331	-11.4626	down	1.26409	0.0169962	0.000354331	-11.4626	down	1.2206	0.0169962	0.000354331	-11.4626	down
pmb2251	DGMG (18:1)	Lipids	1.25329	0.000497261	0.000347044	-11.4926	down	1.35026	0.000497261	0.000347044	-11.4926	down	1.26454	0.000497261	0.000347044	-11.4926	down	1.22117	0.000497261	0.000347044	-11.4926	down
pme3400	Sissotrin	Isoflavone	1.25314	0.00573794	0.000180602	-12.4349	down	1.35008	0.00573794	0.000180602	-12.4349	down	-	-	-	-	-	1.22102	0.00573794	0.000180602	-12.4349	down
pmb2406	LysoPC 17:0	Lipids	1.25311	0.00225898	0.000146025	-12.7415	down	1.35012	0.00225898	0.000146025	-12.7415	down	1.26446	0.00225898	0.000146025	-12.7415	down	1.22114	0.00225898	0.000146025	-12.7415	down
pmb2804	13-HPODE	Lipids	1.25302	0.0028399	0.000114747	-13.0893	down	1.34803	0.00352714	0.116617	-3.10015	down	1.26439	0.0028399	0.000114747	-13.0893	down	1.22113	0.0028399	0.000114747	-13.0893	down
pme0388	Homovanillic acid	Phenylpropanoids	1.25179	0.0513769	0.000111709	-13.128	down	1.34855	0.0513769	0.000111709	-13.128	down	1.26312	0.0513769	0.000111709	-13.128	down	1.21965	0.0513769	0.000111709	-13.128	down
pme3442	Quercetin 7-O-β-D-Glucuronide	Flavonol	-	-	-	-	-	1.31692	0.337423	8.94247e-05	-13.449	down	-	-	-	-	-	1.18987	0.337423	8.94247e-05	-13.449	down
pmf0218	Phosphoenolpyruvate trisodium salt	Organic acids and derivatives	1.20833	0.0254362	0.288375	-1.79398	down	1.27907	0.0164219	0.185384	-2.43141	down	1.26426	0.0161745	7.61851e-05	-13.6801	down	1.22076	0.0161745	7.61851e-05	-13.6801	down
pma0461	14,15-Dehydrocrepenynic acid	Lipids	1.2531	0.00222333	7.27763e-05	-13.7462	down	1.34278	0.00169912	0.182749	-2.45206	down	1.2644	0.00222333	7.27763e-05	-13.7462	down	1.22113	0.00222333	7.27763e-05	-13.7462	down
pma0214	methylQuercetin O-hexoside	Flavonol	-	-	-	-	-	-	-	-	-	-	-	-	-	-	-	1.22112	0.00342116	7.03125e-05	-13.7959	down
pmb0877	LysoPE 18:1	Lipids	1.25315	0.000882022	6.61765e-05	-13.8833	down	1.35018	0.000882022	6.61765e-05	-13.8833	down	1.26447	0.000882022	6.61765e-05	-13.8833	down	1.22117	0.000882022	6.61765e-05	-13.8833	down
pmf0196	Phosphoenolpyruvic acid	Organic acids and derivatives	-	-	-	-	-	1.33989	0.000319455	0.260955	-1.93813	down	1.26453	0.00136958	3.30477e-05	-14.8851	down	1.22115	0.00136958	3.30477e-05	-14.8851	down
pmf0557	Acid orange 20	Alkaloids	1.24887	0.00322985	0.0252643	-5.30676	down	1.33902	0.00252538	0.193235	-2.37157	down	1.26443	0.00315089	2.85412e-05	-15.0966	down	1.22114	0.00315089	2.85412e-05	-15.0966	down
pmd0144	LysoPC 20:1 (2n isomer)	Lipids	1.25321	0.000303965	1.74984e-05	-15.8024	down	1.35022	0.000303965	1.74984e-05	-15.8024	down	1.26451	0.000303965	1.74984e-05	-15.8024	down	1.22119	0.000303965	1.74984e-05	-15.8024	down
pmd0145	LysoPC 20:1	Lipids	1.25322	0.000152458	1.72634e-05	-15.8219	down	1.35023	0.000152458	1.72634e-05	-15.8219	down	1.26452	0.000152458	1.72634e-05	-15.8219	down	1.22119	0.000152458	1.72634e-05	-15.8219	down
pmb0488	Spermidine	Phenolamides	-	-	-	-	-	1.25908	0.00435355	0.47617	-1.07045	down	1.26453	0.0034363	5.74468e-06	-17.4093	down	1.22114	0.0034363	5.74468e-06	-17.4093	down
